# Supplementary material for: RNA-Seq analysis of European sea bass (Dicentrarchus labrax L.) infected with nodavirus reveals powerful modulation of the stress response
Source: Vet Res. 2020 May 12;51:64. doi: 10.1186/s13567-020-00784-y (PMC7218500; doi:10.1186/s13567-020-00784-y)
Supplement: Supplementary file 1 — Additional file 1. Sequence of the primer pairs used in this experiment. [file 13567_2020_784_MOESM1_ESM.xlsx]

## Sheet: Hoja1
Primer name	Direction	Primer sequence
b2 bradykinin receptor (bdkrb2)	Forward	5’-AGA ACT GCC AGC ACC AGA GT-3’
	Reverse	5’-TTT TCA GCT TCA TCA TCC CC-3’
leukocyte cell-derived chemotaxin 2 (lect2)	Forward	5’-ATT GCA GAG CTG ACC GAA CT-3’
	Reverse	5’-CCT CAG TGT GAC AGC AGG AA-3’
prolactin (prl)	Forward	5’-TCC CCT CAG AGT CAA GCT GT-3’
	Reverse	5’-CAT CAG CCA GGA CAG GAT TT-3’
fructose-bisphosphate aldolase A (aldoa)	Forward	5’-GGT GAA GGA CTT GCC ATC AT-3’
	Reverse	5’-CAC TGA GGA GAA CAG GAG GC-3’
sacsin (sacs)	Forward	5’-GAA GCA GTT GAA GAC CCT CG-3’
	Reverse	5’-TCC ACA CGT CAA CAC CCT AA-3’
DNA damage-inducible transcript 4-like protein (ddit4l)	Forward	5’-CTT TCG TCC TCC GAC AAG AC-3’
	Reverse	5’-CAT GGA GCA AAC TCA GAC CA-3’
cholesterol side-chain cleavage enzyme, mitochondrial (cyp11a1)	Forward	5’-AGT GGT CCA TTT GTT CTG GC-3’
	Reverse	5’-TCA AAC CGT GTG ATC CTC AA-3’
steroid 11-beta-hydroxylase (cyp11b1)	Forward	5’-CTG GTG CTC CAG CCT TAG AC-3’
	Reverse	5’-CAC CCC TCC TCT CCT CTA CC-3’
steroid 17-alpha-hydroxylase/17,20 lyase (cyp17a1)	Forward	5’-AAA GAT TCA CCG ACG CAG AC-3’
	Reverse	5’-CCT GTT CAA CCC AGA TCG TT-3’
steroid 21-hydroxylase (cyp21)	Forward	5’-CAC AGT CCA GTT CAG CCA GA-3’
	Reverse	5’-TCG CAA CAC AGA AGA TGG AG-3’
steroidogenic acute regulatory protein, mitochondrial (star)	Forward	5’-GAG GGA CGA GGA AAA ACA CA-3’
	Reverse	5’-GCT CGA CAG TGG AAG GAA AG-3’
calreticulin (calr)	Forward	5’-GCC CTG GTT GTT GAA GTC AT-3’
	Reverse	5’-GGT GGA ATC CAA GCA CAA GT-3’
immunoglobulin mu chain C region secreted form (ighm)	Forward	5’-GAG CTG CAG AAG GAC AGT G-3’
	Reverse	5’-TCA GAC TGG CCT CAC AGC T-3’
18S ribosomal RNA (18S)	Forward	5’-GTT CCG ACC ATA AAC GAT GC-3’
	Reverse	5’-GAG GTT TCC CGT GTT GAG TC-3’
NNV Coat protein	Forward	5’-GAC GCG CTT CAA GCA ACT C-3’
	Reverse	5’-CGA ACA CTC CAG CGA CAC AGC A-3’
