# Supplementary material for: RNA-Seq analysis of European sea bass (Dicentrarchus labrax L.) infected with nodavirus reveals powerful modulation of the stress response
Source: Vet Res. 2020 May 12;51:64. doi: 10.1186/s13567-020-00784-y (PMC7218500; doi:10.1186/s13567-020-00784-y)
Supplement: Supplementary file 3 — Additional file 3. Differential expression analysis in the brain at 24 and 72 hpi with NNV. [file 13567_2020_784_MOESM3_ESM.xlsx]

## Sheet: Brain 24 hpi
Name	Fold change	FDR p-value	Blast2Go UniProt/SwissProt Description
Contig0119561	51.82	0.000165032	5HT3E_HUMANRecName: Full=5-hydroxytryptamine receptor 3E; Short=5-HT3-E; Short=5-HT3E; AltName: Full=Serotonin receptor 3E; Flags: Precursor
Contig0308586	46.5358	0.0442667	---NA---
Contig0302565	33.6957	0.0228005	---NA---
Contig0249736	19.867	0.0042038	---NA---
Contig0228175	18.2844	0.0289575	---NA---
Contig0100409	18.2446	0.0343022	---NA---
Contig0154501	17.7135	0.0266052	---NA---
Contig0236821	17.005	0.031954	---NA---
Contig0129102	16.2803	0.0170936	---NA---
Contig0220929	13.0668	0.00230283	BAAT_MOUSERecName: Full=Bile acid-CoA:amino acid N-acyltransferase; Short=BACAT; Short=BAT; AltName: Full=Glycine N-choloyltransferase; AltName: Full=Long-chain fatty-acyl-CoA hydrolase
Contig0137306	12.7556	0.0456828	ARC1A_HUMANRecName: Full=Actin-related protein 2/3 complex subunit 1A; AltName: Full=SOP2-like protein
Contig0141046	12.5942	0.0325082	---NA---
Contig0018015	12.0578	0.028374	---NA---
Contig0000773	11.2533	0.0306525	---NA---
Contig0236098	11.0679	0.0412716	---NA---
Contig0184843	10.9912	0.0377727	---NA---
Contig0025078	10.87	0.0213733	COAA1_MOUSERecName: Full=Collagen alpha-1(X) chain; Flags: Precursor
Contig0112421	10.3739	0.0443733	---NA---
Contig0068995	9.7857	0.043595	---NA---
Contig0170195	8.4034	0.03299	---NA---
Contig0215642	7.83382	0.0174624	---NA---
Contig0063988	7.7736	0.0268688	---NA---
Contig0043162	7.48647	0.0417219	---NA---
Contig0037629	7.36076	0.020062	BKRB2_HUMANRecName: Full=B2 bradykinin receptor; Short=B2R; Short=BK-2 receptor
Contig0072804	7.05555	0.00477347	---NA---
Contig0059455	6.95293	0.000461354	DNAS1_OREMORecName: Full=Deoxyribonuclease-1; AltName: Full=Deoxyribonuclease I; Short=DNase I; Flags: Precursor
Contig0105222	6.48368	0.00166134	DNAS1_RATRecName: Full=Deoxyribonuclease-1; AltName: Full=Deoxyribonuclease I; Short=DNase I; Flags: Precursor
Contig0008681	6.1972	0.0356128	PPBT_BOVINRecName: Full=Alkaline phosphatase, tissue-nonspecific isozyme; Short=AP-TNAP; Short=TNSALP; AltName: Full=Alkaline phosphatase liver/bone/kidney isozyme; Flags: Precursor
Contig0166972	5.8851	0.0492803	---NA---
Contig0220414	5.86972	0.0356047	---NA---
Contig0056871	5.84455	2.29086e-05	---NA---
Contig0196254	5.81977	0.022367	---NA---
Contig0093323	5.6471	0.0220846	---NA---
Contig0072453	5.48231	0.000106523	---NA---
Contig0071673	5.10752	0.00166144	---NA---
Contig0065749	4.95467	0.0315154	---NA---
Contig0055864	4.78036	0.000363817	PROB1_HUMANRecName: Full=Proline-rich basic protein 1
Contig0094942	4.74487	0.00363512	---NA---
Contig0034909	4.68125	0.0376577	SYCM_HUMANRecName: Full=Probable cysteine--tRNA ligase, mitochondrial; AltName: Full=Cysteinyl-tRNA synthetase; Short=CysRS; Flags: Precursor
Contig0154546	4.59673	0.0210349	---NA---
Contig0112686	4.59427	0.00559228	---NA---
Contig0016905	4.58431	0.0233111	---NA---
Contig0025631	4.57673	0.00510247	---NA---
Contig0154392	4.52386	0.0461325	---NA---
Contig0079919	4.48141	0.00171795	---NA---
Contig0157710	4.37901	0.0497744	---NA---
Contig0038465	4.33955	0.0312787	MPP4_RATRecName: Full=MAGUK p55 subfamily member 4; AltName: Full=Discs large homolog 6; Short=rDLG6
Contig0019483	4.33301	0.0202768	---NA---
Contig0213333	4.29539	0.0363754	---NA---
Contig0144945	4.27934	0.0190778	---NA---
Contig0205784	4.19784	0.0294281	ACRC_HUMANRecName: Full=Acidic repeat-containing protein; AltName: Full=Germ cell nuclear antigen
Contig0020180	4.15019	0.0227182	---NA---
Contig0010857	4.13992	0.0352539	POL_WDSVRecName: Full=Gag-Pol polyprotein; Contains: RecName: Full=Matrix protein p10; Short=MA; Contains: RecName: Full=p20; Contains: RecName: Full=Capsid protein p25; Short=CA; Contains: RecName: Full=Nucleocapsid protein p14; Short=NC-pol; Contains: RecName: Full=Protease p15; Short=PR; Contains: RecName: Full=Reverse transcriptase/ribonuclease H p90; Short=RT; Contains: RecName: Full=Integra…
Contig0110179	4.11874	0.0251444	MILK2_RATRecName: Full=MICAL-like protein 2; AltName: Full=Junctional Rab13-binding protein; AltName: Full=Molecule interacting with CasL-like 2; Short=MICAL-L2
Contig0123288	4.07403	0.0323026	LRCC1_XENLARecName: Full=Leucine-rich repeat and coiled-coil domain-containing protein 1
Contig0110081	4.0413	0.0302454	---NA---
Contig0104262	3.98641	0.0188048	---NA---
Contig0064433	3.90403	2.16432e-05	---NA---
Contig0123447	3.87528	0.0385938	---NA---
Contig0082858	3.85874	0.0259423	TETN_HUMANRecName: Full=Tetranectin; Short=TN; AltName: Full=C-type lectin domain family 3 member B; AltName: Full=Plasminogen kringle 4-binding protein; Flags: Precursor
Contig0084243	3.82438	0.0297634	---NA---
Contig0038904	3.81181	0.0453282	ABCA1_MOUSERecName: Full=ATP-binding cassette sub-family A member 1; AltName: Full=ATP-binding cassette transporter 1; Short=ABC-1; Short=ATP-binding cassette 1
Contig0094084	3.78183	0.0144165	OSB11_MOUSERecName: Full=Oxysterol-binding protein-related protein 11; Short=ORP-11; Short=OSBP-related protein 11
Contig0087207	3.69891	0.0296804	---NA---
Contig0078297	3.63713	0.0434711	---NA---
Contig0025307	3.58219	0.0110408	---NA---
Contig0059215	3.58165	0.0178699	PSF3_HUMANRecName: Full=DNA replication complex GINS protein PSF3; AltName: Full=GINS complex subunit 3
Contig0048210	3.56944	0.0237545	FLNC_RATRecName: Full=Filamin-C; Short=FLN-C; AltName: Full=ABP-280-like protein; AltName: Full=ABP-L; AltName: Full=Actin-binding-like protein; AltName: Full=Filamin-2; AltName: Full=Gamma-filamin
Contig0019944	3.54911	0.00490021	LECT2_MOUSERecName: Full=Leukocyte cell-derived chemotaxin-2; Short=LECT-2; AltName: Full=Chondromodulin II; Short=ChM-II; Flags: Precursor
Contig0009890	3.53168	0.011793	---NA---
Contig0024775	3.50052	0.0300107	SAMH1_DANRERecName: Full=Deoxynucleoside triphosphate triphosphohydrolase SAMHD1; Short=dNTPase
Contig0015955	3.49628	0.00833576	---NA---
Contig0010390	3.48949	0.000663438	---NA---
Contig0040708	3.43311	0.0215438	---NA---
Contig0029000	3.40869	0.0409325	LARGN_HUMANRecName: Full=Protein Largen; AltName: Full=Mesenchymal stem cell protein DSC54; AltName: Full=Proline-rich protein 16
Contig0105403	3.3985	0.0118956	---NA---
Contig0089621	3.37027	0.0247583	SC5A7_MOUSERecName: Full=High affinity choline transporter 1; AltName: Full=Hemicholinium-3-sensitive choline transporter; Short=CHT; AltName: Full=Solute carrier family 5 member 7
Contig0044188	3.35958	0.0300755	CATD_CHIHARecName: Full=Cathepsin D; Flags: Precursor
Contig0128256	3.35826	0.0186195	---NA---
Contig0069288	3.3372	0.0316513	---NA---
Contig0148917	3.30912	0.0451867	---NA---
Contig0067677	3.30366	0.0317382	---NA---
Contig0081387	3.30199	0.024275	---NA---
Contig0100704	3.25422	0.00893544	---NA---
Contig0007649	3.25329	0.00687395	---NA---
Contig0028929	3.20771	0.0170622	---NA---
Contig0123877	3.19734	0.00828951	---NA---
Contig0027732	3.17756	0.00164332	---NA---
Contig0017350	3.17071	0.00171319	---NA---
Contig0084022	3.16852	0.0463043	---NA---
Contig0036864	3.14235	0.00056552	---NA---
Contig0114891	3.13947	0.0482142	---NA---
Contig0050945	3.13351	0.00937508	---NA---
Contig0126815	3.13101	0.0132338	---NA---
Contig0023161	3.12203	0.0136924	---NA---
Contig0102151	3.11765	0.0180896	---NA---
Contig0015086	3.11132	0.049265	---NA---
Contig0028897	3.10082	1.86331e-06	CBLN1_MOUSERecName: Full=Cerebellin-1; AltName: Full=Brain protein D3; AltName: Full=Precerebellin; Contains: RecName: Full=Cerebellin; Short=CER; Contains: RecName: Full=
Contig0012485	3.08043	6.64316e-07	PTPRF_DANRERecName: Full=Receptor-type tyrosine-protein phosphatase F; Flags: Precursor
Contig0042097	3.07919	0.0302628	---NA---
Contig0048828	3.06368	0.00957629	---NA---
Contig0016342	3.05875	0.000745776	---NA---
Contig0064294	3.02627	0.0354059	---NA---
Contig0090736	3.01575	0.00485778	---NA---
Contig0011156	3.01448	0.00097272	---NA---
Contig0034716	3.00727	0.0180315	---NA---
Contig0019418	2.95395	7.58913e-06	---NA---
Contig0036742	2.93798	0.0184738	---NA---
Contig0109106	2.9251	0.0180438	---NA---
Contig0077254	2.91264	0.0204257	---NA---
Contig0025909	2.90846	0.00143841	---NA---
Contig0052941	2.89873	0.000812958	SRS10_HUMANRecName: Full=Serine/arginine-rich splicing factor 10; AltName: Full=40 kDa SR-repressor protein; Short=SRrp40; AltName: Full=FUS-interacting serine-arginine-rich protein 1; AltName: Full=Splicing factor SRp38; AltName: Full=Splicing factor, arginine/serine-rich 13A; AltName: Full=TLS-associated protein with Ser-Arg repeats; Short=TASR; Short=TLS-associated protein with SR repeats; Alt…
Contig0032290	2.88751	0.000907337	TRFM_HUMANRecName: Full=Melanotransferrin; AltName: Full=Melanoma-associated antigen p97; AltName: CD_antigen=CD228; Flags: Precursor
Contig0048596	2.88486	0.0144353	---NA---
Contig0034136	2.86669	0.0381328	---NA---
Contig0000046	2.86008	0.000106814	ALDCB_DANRERecName: Full=Fructose-bisphosphate aldolase C-B; AltName: Full=Brain-type aldolase-B
Contig0085151	2.84273	0.00914517	---NA---
Contig0032657	2.83996	0.0263948	---NA---
Contig0023695	2.80904	0.0139015	---NA---
Contig0018782	2.79397	0.034464	---NA---
Contig0097322	2.78741	0.0133882	---NA---
Contig0024084	2.7836	0.0401009	MBTD1_XENTRRecName: Full=MBT domain-containing protein 1
Contig0033750	2.77837	0.0342561	NSF_HUMANRecName: Full=Vesicle-fusing ATPase; AltName: Full=N-ethylmaleimide-sensitive fusion protein; Short=NEM-sensitive fusion protein; AltName: Full=Vesicular-fusion protein NSF
Contig0120100	2.77169	0.0415889	---NA---
Contig0063591	2.77163	0.0125027	---NA---
Contig0075638	2.76444	0.0101573	---NA---
Contig0046387	2.76004	0.0422566	---NA---
Contig0009723	2.75235	0.00112498	CANX_CHICKRecName: Full=Calpain-1 catalytic subunit; AltName: Full=Calcium-activated neutral proteinase; Short=CANP; AltName: Full=Calpain-1 large subunit; AltName: Full=Mu/M-type
Contig0000377	2.747	1.66675e-05	---NA---
Contig0004035	2.74266	0.000438119	S3TC1_HUMANRecName: Full=SH3 domain and tetratricopeptide repeat-containing protein 1
Contig0067730	2.73228	0.0277595	---NA---
Contig0010801	2.73035	0.0327837	NEXN_HUMANRecName: Full=Nexilin; AltName: Full=F-actin-binding protein; AltName: Full=Nelin
Contig0034644	2.7284	0.00197306	---NA---
Contig0063642	2.71512	0.0371063	SYJ2B_HUMANRecName: Full=Synaptojanin-2-binding protein; AltName: Full=Mitochondrial outer membrane protein 25
Contig0078364	2.69447	0.0391798	---NA---
Contig0005366	2.69183	4.06374e-05	---NA---
Contig0030642	2.68607	0.0392512	VATC1_XENLARecName: Full=V-type proton ATPase subunit C 1; Short=V-ATPase subunit C 1; AltName: Full=Vacuolar proton pump subunit C 1
Contig0036634	2.67557	0.00791803	---NA---
Contig0119680	2.65757	0.019164	---NA---
Contig0061843	2.65709	0.027712	---NA---
Contig0011902	2.65594	0.00499337	---NA---
Contig0107145	2.65406	0.030907	NMDE2_RATRecName: Full=Glutamate receptor ionotropic, NMDA 2B; Short=GluN2B; AltName: Full=Glutamate
Contig0077967	2.64938	0.0104766	---NA---
Contig0033327	2.64909	0.0350584	---NA---
Contig0003168	2.64592	0.024996	---NA---
Contig0070648	2.64039	0.0389989	---NA---
Contig0010134	2.63415	0.00303318	---NA---
Contig0043091	2.62688	0.0301599	---NA---
Contig0042859	2.62467	0.0136131	CCD18_HUMANRecName: Full=Coiled-coil domain-containing protein 18; AltName: Full=Sarcoma antigen NY-SAR-24
Contig0109612	2.60923	0.0233787	PRSS8_MOUSERecName: Full=Prostasin; AltName: Full=Channel-activating protease 1; Short=CAP1; AltName: Full=Serine protease 8; Contains: RecName: Full=Prostasin light chain; Contains: RecName: Full=Prostasin heavy chain; Flags: Precursor
Contig0044396	2.58558	0.0145512	---NA---
Contig0020646	2.58172	0.0173875	DRP2_HUMANRecName: Full=Dystrophin-related protein 2; Short=DRP-2
Contig0028740	2.54721	0.00164341	---NA---
Contig0112554	2.54689	0.0472305	---NA---
Contig0057235	2.52394	0.0140103	HME1_MOUSERecName: Full=Homeobox protein engrailed-1; Short=Homeobox protein en-1; Short=Mo-En-1
Contig0034754	2.51509	0.031431	---NA---
Contig0040756	2.51178	0.00381579	PKCB1_HUMANRecName: Full=Protein kinase C-binding protein 1; AltName: Full=Cutaneous T-cell lymphoma-associated antigen se14-3; Short=CTCL-associated antigen se14-3; AltName: Full=Rack7; AltName: Full=Zinc finger MYND domain-containing protein 8
Contig0073710	2.51087	0.0343022	---NA---
Contig0000185	2.50597	0.000171495	EAA1_BOVINRecName: Full=Excitatory amino acid transporter 1; AltName: Full=Sodium-dependent glutamate/aspartate transporter 1; Short=GLAST-1; AltName: Full=Solute carrier family 1 member 3
Contig0069442	2.50164	0.0136757	---NA---
Contig0044552	2.49645	0.0222047	---NA---
Contig0063927	2.49575	0.030466	---NA---
Contig0074654	2.48812	0.013875	TR61B_HUMANRecName: Full=tRNA (adenine(58)-N(1))-methyltransferase, mitochondrial; AltName: Full=mRNA methyladenosine-N(1)-methyltransferase; Flags: Precursor
Contig0038317	2.48667	0.0197503	MUTYH_MOUSERecName: Full=Adenine DNA glycosylase; AltName: Full=MutY homolog; Short=mMYH
Contig0105710	2.47713	0.0363677	---NA---
Contig0003782	2.47215	0.0007219	TLX3_CHICKRecName: Full=T-cell leukemia homeobox protein 3; AltName: Full=Homeobox TLX-3; AltName: Full=Homeobox protein Hox-11L2
Contig0021408	2.4651	0.0376577	---NA---
Contig0041662	2.46046	0.0466719	---NA---
Contig0041029	2.44878	0.0360053	GFPT1_RATRecName: Full=Glutamine--fructose-6-phosphate aminotransferase
Contig0049556	2.44711	0.0251041	---NA---
Contig0057652	2.44066	5.51804e-05	C149A_DANRERecName: Full=Coiled-coil domain-containing protein 149-A
Contig0146551	2.43955	0.0339655	GORS1_HUMANRecName: Full=Golgi reassembly-stacking protein 1; AltName: Full=Golgi peripheral membrane protein p65; AltName: Full=Golgi phosphoprotein 5; Short=GOLPH5; AltName: Full=Golgi reassembly-stacking protein of 65 kDa; Short=GRASP65
Contig0048042	2.43398	0.0260027	---NA---
Contig0060268	2.43213	0.0134226	---NA---
Contig0036861	2.42729	0.0441977	---NA---
Contig0080281	2.42452	0.00477347	---NA---
Contig0060232	2.42358	0.0334749	---NA---
Contig0000376	2.42357	4.67316e-05	---NA---
Contig0035306	2.42112	0.009214	---NA---
Contig0005360	2.42061	0.00273102	SYT14_HUMANRecName: Full=Synaptotagmin-14; AltName: Full=Synaptotagmin XIV; Short=SytXIV
Contig0004199	2.41523	0.00291451	KCC4_MOUSERecName: Full=Calcium/calmodulin-dependent protein kinase type IV; Short=CaMK IV; AltName: Full=CaM kinase-GR
Contig0040044	2.41489	0.0312787	DGCR6_CHICKRecName: Full=Protein DGCR6; AltName: Full=DiGeorge syndrome critical region 6 homolog
Contig0034822	2.41371	0.00982992	BAIP2_RATRecName: Full=Brain-specific angiogenesis inhibitor 1-associated protein 2; Short=BAI-associated protein 2; Short=BAI1-associated protein 2; AltName: Full=Insulin receptor substrate protein of 53 kDa; Short=IRSp53; Short=Insulin receptor substrate p53; AltName: Full=Insulin receptor tyrosine kinase substrate protein p53
Contig0062412	2.41085	0.021844	---NA---
Contig0081589	2.41024	0.0365885	---NA---
Contig0006326	2.40351	0.0221355	NEXN_RATRecName: Full=Nexilin
Contig0006060	2.4027	0.000255006	CASQ2_MOUSERecName: Full=Calsequestrin-2; AltName: Full=Calsequestrin, cardiac muscle isoform; Flags: Precursor
Contig0026085	2.39995	0.0327837	T120A_DANRERecName: Full=Transmembrane protein 120A
Contig0013509	2.3964	0.0241285	PKHA7_DANRERecName: Full=Pleckstrin homology domain-containing family A member 7; Short=PH domain-containing family A member 7; AltName: Full=Heart adapter protein 1
Contig0051324	2.39373	0.0205924	RBM26_MOUSERecName: Full=RNA-binding protein 26; AltName: Full=Protein expressed in male leptotene and zygotene spermatocytes 393; Short=MLZ-393; AltName: Full=RNA-binding motif protein 26
Contig0000248	2.39198	4.90978e-05	MARH4_DANRERecName: Full=E3 ubiquitin-protein ligase MARCH4; AltName: Full=Membrane-associated RING finger protein 4; AltName: Full=Membrane-associated RING-CH protein IV; Short=MARCH-IV; AltName: Full=RING-type E3 ubiquitin transferase MARCH4; Flags: Precursor
Contig0083358	2.39023	0.0148691	---NA---
Contig0020810	2.38419	0.0136357	TLR3_BOVINRecName: Full=Toll-like receptor 3; AltName: CD_antigen=CD283; Flags: Precursor
Contig0026820	2.3759	0.00829608	SPSB3_MOUSERecName: Full=SPRY domain-containing SOCS box protein 3; Short=SSB-3
Contig0032016	2.37194	0.0436831	---NA---
Contig0056179	2.36849	0.0453845	---NA---
Contig0037636	2.36584	0.000683022	PER1_RATRecName: Full=Period circadian protein homolog 1; Short=rPER1; AltName: Full=Circadian clock protein PERIOD 1
Contig0036759	2.36408	0.0102147	---NA---
Contig0013090	2.36114	0.0186982	---NA---
Contig0066542	2.35999	0.0212588	INCE_HUMANRecName: Full=Inner centromere protein
Contig0040922	2.35616	0.000146523	---NA---
Contig0005260	2.35561	0.00022571	PGFRB_TAKRURecName: Full=Platelet-derived growth factor receptor beta; Short=PDGF-R-beta; Short=PDGFR-beta; AltName: Full=Beta platelet-derived growth factor receptor; AltName: Full=Beta-type platelet-derived growth factor receptor; Flags: Precursor
Contig0084381	2.34802	0.0154411	---NA---
Contig0011533	2.34308	0.0113614	---NA---
Contig0030172	2.34117	0.0196849	NPTX1_MOUSERecName: Full=Neuronal pentraxin-1; Short=NP1; AltName: Full=Neuronal pentraxin I; Short=NP-I; Flags: Precursor
Contig0026163	2.34085	0.00671666	TTY2L_DANRERecName: Full=Protein tweety homolog 2-like
Contig0049173	2.33807	0.0257026	ZBED1_HUMANRecName: Full=Zinc finger BED domain-containing protein 1; AltName: Full=Putative Ac-like transposable element; AltName: Full=dREF homolog
Contig0026560	2.33715	0.0249315	---NA---
Contig0005878	2.33316	9.77064e-06	AEBP2_DANRERecName: Full=Zinc finger protein AEBP2; AltName: Full=Adipocyte enhancer-binding protein 2 homolog; Short=AE-binding protein 2 homolog
Contig0020018	2.33258	2.69389e-05	T11L1_HUMANRecName: Full=T-complex protein 11-like protein 1
Contig0000351	2.33154	0.000988844	---NA---
Contig0034275	2.32996	0.0255857	---NA---
Contig0046295	2.32921	0.00610438	---NA---
Contig0055169	2.32078	0.028788	ANLN_HUMANRecName: Full=Anillin
Contig0034244	2.3194	0.0375552	CC149_BOVINRecName: Full=Coiled-coil domain-containing protein 149
Contig0069734	2.31938	0.0195988	PITC1_DROMERecName: Full=Cytoplasmic phosphatidylinositol transfer protein 1; AltName: Full=Retinal degeneration B homolog beta; Short=RdgBbeta
Contig0067267	2.31389	0.0259428	UBN2_HUMANRecName: Full=Ubinuclein-2
Contig0012697	2.31224	0.00256821	---NA---
Contig0120669	2.31188	0.000421206	---NA---
Contig0050429	2.31038	0.000324342	TIKI2_DANRERecName: Full=Metalloprotease TIKI2; AltName: Full=TRAB domain-containing protein 2B; Flags: Precursor
Contig0020413	2.30652	9.35922e-05	B4GT2_HUMANRecName: Full=Beta-1,4-galactosyltransferase 2; Short=Beta-1,4-GalTase 2; Short=Beta4Gal-T2; Short=b4Gal-T2; AltName: Full=UDP-Gal:beta-GlcNAc beta-1,4-galactosyltransferase 2; AltName: Full=UDP-galactose:beta-N-acetylglucosamine beta-1,4-galactosyltransferase 2; Includes: RecName: Full=Lactose synthase A protein; Includes: RecName: Full=N-acetyllactosamine synthase; AltName: Full=Nal …
Contig0000375	2.30089	0.000863786	---NA---
Contig0041546	2.29892	0.00872162	ABLM3_HUMANRecName: Full=Actin-binding LIM protein 3; Short=abLIM-3; AltName: Full=Actin-binding LIM protein family member 3
Contig0005548	2.2978	8.7543e-05	AKIB1_DANRERecName: Full=Ankyrin repeat and IBR domain-containing protein 1
Contig0014959	2.29598	0.0298413	---NA---
Contig0069842	2.28403	0.0425995	---NA---
Contig0014730	2.27609	0.00217911	TTY2L_DANRERecName: Full=Protein tweety homolog 2-like
Contig0047272	2.27116	0.0234962	---NA---
Contig0029132	2.26791	0.0332841	CFA74_MOUSERecName: Full=Cilia- and flagella-associated protein 74
Contig0041294	2.2652	0.00881128	---NA---
Contig0010748	2.26074	3.1157e-05	---NA---
Contig0043112	2.26067	0.0272736	BMAL2_CHICKRecName: Full=Aryl hydrocarbon receptor nuclear translocator-like protein 2; AltName: Full=Brain and muscle ARNT-like 2; Short=cBMAL2
Contig0052552	2.2591	0.0400231	---NA---
Contig0028891	2.25772	0.0350907	CC174_HUMANRecName: Full=Coiled-coil domain-containing protein 174
Contig0014549	2.25317	0.00516644	CAM1B_DANRERecName: Full=Calmodulin-regulated spectrin-associated protein 1-B
Contig0033665	2.24849	0.00873425	---NA---
Contig0011127	2.24465	0.0267602	ITPR1_HUMANRecName: Full=Inositol 1,4,5-trisphosphate receptor type 1; AltName: Full=IP3 receptor isoform 1; Short=IP3R 1; Short=InsP3R1; AltName: Full=Type 1 inositol 1,4,5-trisphosphate receptor; Short=Type 1 InsP3 receptor
Contig0055393	2.2429	0.0296028	---NA---
Contig0005264	2.23878	3.17205e-06	---NA---
Contig0005943	2.23632	0.00251239	PAX6_ORYLARecName: Full=Paired box protein Pax-6
Contig0021257	2.23278	0.0429984	ADCK5_HUMANRecName: Full=Uncharacterized aarF domain-containing protein kinase 5
Contig0020195	2.23197	0.00808047	---NA---
Contig0038818	2.23196	0.0250381	SYGP1_RATRecName: Full=Ras/Rap GTPase-activating protein SynGAP; AltName: Full=Neuronal RasGAP; AltName: Full=Synaptic Ras GTPase-activating protein 1; Short=Synaptic Ras-GAP 1; AltName: Full=p135 SynGAP
Contig0015910	2.22921	0.0151484	---NA---
Contig0041348	2.22692	0.00346465	FRPD4_HUMANRecName: Full=FERM and PDZ domain-containing protein 4; AltName: Full=PDZ domain-containing protein 10; AltName: Full=PSD-95-interacting regulator of spine morphogenesis; Short=Preso
Contig0027685	2.22088	0.00235084	---NA---
Contig0006929	2.21999	0.0346386	Y258_HAEINRecName: Full=Putative glycosyltransferase HI_0258
Contig0028304	2.21665	0.0425042	---NA---
Contig0031321	2.21539	0.012929	---NA---
Contig0006163	2.21461	0.000224278	CA2D4_MOUSERecName: Full=Voltage-dependent calcium channel subunit alpha-2/delta-4; AltName: Full=Voltage-gated calcium channel subunit alpha-2/delta-4; Contains: RecName: Full=Voltage-dependent calcium channel subunit alpha-2-4; Contains: RecName: Full=Voltage-dependent calcium channel subunit delta-4; Flags: Precursor
Contig0006215	2.21435	0.000777333	---NA---
Contig0031544	2.21008	0.00606823	---NA---
Contig0050716	2.20868	0.0434711	TRPC6_HUMANRecName: Full=Short transient receptor potential channel 6; Short=TrpC6; AltName: Full=Transient receptor protein 6; Short=TRP-6
Contig0004006	2.20399	7.25236e-05	---NA---
Contig0011132	2.20343	0.0020118	---NA---
Contig0025526	2.20262	0.00356122	ANO1_MOUSERecName: Full=Anoctamin-1; AltName: Full=Transmembrane protein 16A
Contig0008347	2.19787	0.00990195	TOP2A_CHICKRecName: Full=DNA topoisomerase 2-alpha; AltName: Full=DNA topoisomerase II, alpha isozyme
Contig0047357	2.19565	0.0483075	---NA---
Contig0038055	2.19336	0.0188503	---NA---
Contig0045904	2.19296	0.0363677	---NA---
Contig0018287	2.19202	0.000111159	---NA---
Contig0058430	2.18978	0.0300425	---NA---
Contig0016419	2.18618	0.00220921	---NA---
Contig0002769	2.18502	0.00745692	CSPG5_MOUSERecName: Full=Chondroitin sulfate proteoglycan 5; AltName: Full=Acidic leucine-rich EGF-like domain-containing brain protein; AltName: Full=Neuroglycan C; Flags: Precursor
Contig0019094	2.18388	0.00406751	---NA---
Contig0081104	2.18283	0.0477242	FLNC_MOUSERecName: Full=Filamin-C; Short=FLN-C; AltName: Full=ABP-280-like protein; AltName: Full=ABP-L; AltName: Full=Actin-binding-like protein; AltName: Full=Filamin-2; AltName: Full=Gamma-filamin
Contig0012090	2.18242	0.013099	---NA---
Contig0048206	2.18198	0.0435487	---NA---
Contig0047507	2.17989	0.00238903	---NA---
Contig0004452	2.17917	0.0048798	NDF1_MOUSERecName: Full=Neurogenic differentiation factor 1; Short=NeuroD1; AltName: Full=Beta-cell E-box transcriptional activator 2; Short=Beta2
Contig0014725	2.17889	0.0273827	---NA---
Contig0001582	2.17754	0.000457542	---NA---
Contig0054709	2.17519	0.0434653	---NA---
Contig0003070	2.17256	0.0407568	EXT1A_DANRERecName: Full=Exostosin-1a; AltName: Full=Glucuronosyl-N-acetylglucosaminyl-proteoglycan/N-acetylglucosaminyl-proteoglycan 4-alpha-N-acetylglucosaminyltransferase 1a; AltName: Full=Multiple exostoses protein 1 homolog a
Contig0080809	2.17027	0.0451892	---NA---
Contig0012680	2.16807	0.000882011	CA2D4_HUMANRecName: Full=Voltage-dependent calcium channel subunit alpha-2/delta-4; AltName: Full=Voltage-gated calcium channel subunit alpha-2/delta-4; Contains: RecName: Full=Voltage-dependent calcium channel subunit alpha-2-4; Contains: RecName: Full=Voltage-dependent calcium channel subunit delta-4; Flags: Precursor
Contig0005384	2.16624	0.000132482	---NA---
Contig0014187	2.15782	0.005257	---NA---
Contig0018303	2.15765	0.000543574	---NA---
Contig0013561	2.15729	0.0394317	DOK1_BOVINRecName: Full=Docking protein 1; AltName: Full=Downstream of tyrosine kinase 1
Contig0009794	2.15688	0.0154181	---NA---
Contig0076563	2.15665	0.0199963	---NA---
Contig0079809	2.156	0.0321587	RN168_DANRERecName: Full=E3 ubiquitin-protein ligase rnf168; AltName: Full=RING finger protein 168; AltName: Full=RING-type E3 ubiquitin transferase rnf168
Contig0013591	2.15394	0.00373926	ANK1_MOUSERecName: Full=Ankyrin-1; Short=ANK-1; AltName: Full=Erythrocyte ankyrin
Contig0021719	2.15099	0.0201453	SUN1_HUMANRecName: Full=SUN domain-containing protein 1; AltName: Full=Protein unc-84 homolog A; AltName: Full=Sad1/unc-84 protein-like 1
Contig0015037	2.15094	0.00682979	---NA---
Contig0000871	2.14941	1.31323e-05	ELMD3_BOVINRecName: Full=ELMO domain-containing protein 3; AltName: Full=RNA-binding motif and ELMO domain-containing protein 1
Contig0033737	2.14833	0.0281897	---NA---
Contig0003348	2.14652	0.0106101	---NA---
Contig0002583	2.14357	0.0446703	RINI_MOUSERecName: Full=Ribonuclease inhibitor; AltName: Full=Ribonuclease/angiogenin inhibitor 1
Contig0005359	2.14146	0.0132703	NKTR_HUMANRecName: Full=NK-tumor recognition protein; Short=NK-TR protein; AltName: Full=Natural-killer cells cyclophilin-related protein; Includes: RecName: Full=Putative peptidyl-prolyl cis-trans isomerase; Short=PPIase; AltName: Full=Rotamase
Contig0015385	2.14036	0.0150074	---NA---
Contig0050281	2.13943	0.00681882	CANX_CHICKRecName: Full=Calpain-1 catalytic subunit; AltName: Full=Calcium-activated neutral proteinase; Short=CANP; AltName: Full=Calpain-1 large subunit; AltName: Full=Mu/M-type
Contig0024949	2.13839	0.00382203	---NA---
Contig0036367	2.13748	0.00114286	---NA---
Contig0004151	2.13511	0.000922029	PKP4_HUMANRecName: Full=Plakophilin-4; AltName: Full=p0071
Contig0074383	2.12933	0.0404921	---NA---
Contig0023786	2.12856	0.00631465	RGS9_TAMSTRecName: Full=Regulator of G-protein signaling 9; Short=RGS9
Contig0007535	2.12746	0.00106629	---NA---
Contig0014040	2.12651	0.000623173	AKIB1_HUMANRecName: Full=Ankyrin repeat and IBR domain-containing protein 1
Contig0017948	2.12465	0.000163843	MPP3_HUMANRecName: Full=MAGUK p55 subfamily member 3; AltName: Full=Discs large homolog 3; AltName: Full=Protein MPP3
Contig0028171	2.12446	0.0437212	---NA---
Contig0006330	2.12239	0.000114781	GRM1_HUMANRecName: Full=Metabotropic glutamate receptor 1; Short=mGluR1; Flags: Precursor
Contig0073518	2.12157	0.0138368	CANX_CHICKRecName: Full=Calpain-1 catalytic subunit; AltName: Full=Calcium-activated neutral proteinase; Short=CANP; AltName: Full=Calpain-1 large subunit; AltName: Full=Mu/M-type
Contig0003658	2.11978	0.000237548	SYT14_HUMANRecName: Full=Synaptotagmin-14; AltName: Full=Synaptotagmin XIV; Short=SytXIV
Contig0019688	2.11915	0.0348898	---NA---
Contig0056629	2.11855	0.0462282	CNTLN_HUMANRecName: Full=Centlein; AltName: Full=Centrosomal protein
Contig0039916	2.11788	0.0475952	---NA---
Contig0038235	2.11762	0.0225506	---NA---
Contig0024569	2.11707	0.000918896	---NA---
Contig0031244	2.11133	0.0449348	MFAP2_MOUSERecName: Full=Microfibrillar-associated protein 2; Short=MFAP-2; AltName: Full=Microfibril-associated glycoprotein 1; Short=MAGP; Short=MAGP-1; Flags: Precursor
Contig0018798	2.11094	0.00402057	MAP9_MOUSERecName: Full=Microtubule-associated protein 9; AltName: Full=Aster-associated protein
Contig0027773	2.1062	0.0129215	---NA---
Contig0040146	2.10597	0.000316928	RADX_HUMANRecName: Full=RPA-related protein RADX; AltName: Full=RPA-related and RAD51-antagonist, X-chromosome
Contig0003985	2.10568	0.0186982	---NA---
Contig0021992	2.1051	0.0306525	---NA---
Contig0007327	2.10481	0.00062105	FLNC_HUMANRecName: Full=Filamin-C; Short=FLN-C; Short=FLNc; AltName: Full=ABP-280-like protein; AltName: Full=ABP-L; AltName: Full=Actin-binding-like protein; AltName: Full=Filamin-2; AltName: Full=Gamma-filamin
Contig0020421	2.104	0.0176655	KIF4_XENLARecName: Full=Chromosome-associated kinesin KIF4; AltName: Full=Chromokinesin; AltName: Full=Chromosome-associated kinesin KLP1
Contig0000844	2.10398	0.000199198	CAC1E_HUMANRecName: Full=Voltage-dependent R-type calcium channel subunit alpha-1E; AltName: Full=Brain calcium channel II; Short=BII; AltName: Full=Calcium channel, L type, alpha-1 polypeptide, isoform 6; AltName: Full=Voltage-gated calcium channel subunit alpha Cav2.3
Contig0029720	2.10174	0.00574163	ETFA_MACFARecName: Full=Electron transfer flavoprotein subunit alpha, mitochondrial; Short=Alpha-ETF; Flags: Precursor
Contig0030900	2.10077	0.0126463	---NA---
Contig0029242	2.10077	0.0408658	---NA---
Contig0019770	2.09585	0.0069207	LIMA1_PIGRecName: Full=LIM domain and actin-binding protein 1; AltName: Full=Epithelial protein lost in neoplasm
Contig0046596	2.09517	0.0273998	---NA---
Contig0055600	2.09479	0.0385938	---NA---
Contig0034438	2.09446	0.0369459	---NA---
Contig0042931	2.09412	0.0131294	---NA---
Contig0013609	2.09312	0.00293417	---NA---
Contig0054511	2.09236	0.0355289	---NA---
Contig0016154	2.09236	0.000163843	---NA---
Contig0015965	2.09186	0.0113111	---NA---
Contig0018270	2.09167	0.00237686	TCHP_DANRERecName: Full=Trichoplein keratin filament-binding protein; Short=Protein TCHP
Contig0002488	2.09071	0.000431446	AEBP2_XENLARecName: Full=Zinc finger protein aebp2; AltName: Full=Adipocyte enhancer-binding protein 2 homolog; Short=AE-binding protein 2 homolog
Contig0004794	2.09053	0.00031888	---NA---
Contig0013330	2.0905	0.0112532	NDF1_XENLARecName: Full=Neurogenic differentiation factor 1; Short=NeuroD1
Contig0027253	2.08978	0.0226358	ABLM3_HUMANRecName: Full=Actin-binding LIM protein 3; Short=abLIM-3; AltName: Full=Actin-binding LIM protein family member 3
Contig0008330	2.08514	0.00125186	CAC1E_HUMANRecName: Full=Voltage-dependent R-type calcium channel subunit alpha-1E; AltName: Full=Brain calcium channel II; Short=BII; AltName: Full=Calcium channel, L type, alpha-1 polypeptide, isoform 6; AltName: Full=Voltage-gated calcium channel subunit alpha Cav2.3
Contig0046284	2.08403	0.0153979	---NA---
Contig0005250	2.08372	9.35922e-05	US6NL_HUMANRecName: Full=USP6 N-terminal-like protein; AltName: Full=Related to the N-terminus of tre; Short=RN-tre
Contig0041667	2.08258	0.0466297	ST17A_HUMANRecName: Full=Serine/threonine-protein kinase 17A; AltName: Full=DAP kinase-related apoptosis-inducing protein kinase 1
Contig0006056	2.08204	0.000130311	CAMKV_HUMANRecName: Full=CaM kinase-like vesicle-associated protein
Contig0002175	2.08086	0.00446658	ITPR1_RATRecName: Full=Inositol 1,4,5-trisphosphate receptor type 1; AltName: Full=IP3 receptor isoform 1; Short=IP-3-R; Short=IP3R 1; Short=InsP3R1; AltName: Full=Type 1 inositol 1,4,5-trisphosphate receptor; Short=Type 1 InsP3 receptor
Contig0046462	2.08021	0.0462015	NMNA3_MOUSERecName: Full=Nicotinamide/nicotinic acid mononucleotide adenylyltransferase 3; Short=NMN/NaMN adenylyltransferase 3; AltName: Full=Nicotinamide-nucleotide adenylyltransferase 3; Short=NMN adenylyltransferase 3; AltName: Full=Nicotinate-nucleotide adenylyltransferase 3; Short=NaMN adenylyltransferase 3
Contig0015964	2.07852	0.00318828	ZN148_MOUSERecName: Full=Zinc finger protein 148; AltName: Full=Beta enolase repressor factor 1; AltName: Full=G-rich box-binding protein; AltName: Full=Transcription factor BFCOL1; AltName: Full=Transcription factor ZBP-89; AltName: Full=Zinc finger DNA-binding protein 89
Contig0023206	2.07849	0.00647586	EOMES_MOUSERecName: Full=Eomesodermin homolog; AltName: Full=T-box brain protein 2; Short=T-brain-2; Short=TBR-2
Contig0041865	2.07847	0.0366452	ZBT7A_CHICKRecName: Full=Zinc finger and BTB domain-containing protein 7A; AltName: Full=Leukemia/lymphoma-related factor; Short=cLRF
Contig0014020	2.076	0.00535307	FRPD1_HUMANRecName: Full=FERM and PDZ domain-containing protein 1; AltName: Full=FERM domain-containing protein 2
Contig0211088	2.07271	0.00818366	---NA---
Contig0026120	2.0727	0.000110326	PURA2_DANRERecName: Full=Adenylosuccinate synthetase isozyme 2; Short=AMPSase 2; Short=AdSS 2; AltName: Full=Adenylosuccinate synthetase, acidic isozyme; AltName: Full=Adenylosuccinate synthetase, liver isozyme; Short=L-type adenylosuccinate synthetase; AltName: Full=IMP--aspartate ligase 2
Contig0014177	2.07235	0.000745867	RIMS1_HUMANRecName: Full=Regulating synaptic membrane exocytosis protein 1; AltName: Full=Rab-3-interacting molecule 1; Short=RIM 1; AltName: Full=Rab-3-interacting protein 2
Contig0001328	2.07138	0.000179819	AKIB1_HUMANRecName: Full=Ankyrin repeat and IBR domain-containing protein 1
Contig0017363	2.07045	0.00049824	---NA---
Contig0077970	2.07029	0.0388127	ATAD5_MOUSERecName: Full=ATPase family AAA domain-containing protein 5; AltName: Full=Chromosome fragility-associated gene 1 protein
Contig0025702	2.06847	0.0137972	EOMES_XENLARecName: Full=Eomesodermin
Contig0036763	2.06697	0.038119	---NA---
Contig0039321	2.06669	0.000329699	PHYIP_BOVINRecName: Full=Phytanoyl-CoA hydroxylase-interacting protein; AltName: Full=Phytanoyl-CoA hydroxylase-associated protein 1; Short=PAHX-AP1; Short=PAHXAP1
Contig0017896	2.06465	0.00176453	---NA---
Contig0006266	2.06348	0.0198596	---NA---
Contig0040415	2.06338	0.0206609	---NA---
Contig0028544	2.06169	0.00692212	ACAP2_CHICKRecName: Full=Arf-GAP with coiled-coil, ANK repeat and PH domain-containing protein 2; AltName: Full=Centaurin-beta-2; Short=Cnt-b2
Contig0020292	2.06098	0.0482046	DNER_MOUSERecName: Full=Delta and Notch-like epidermal growth factor-related receptor; AltName: Full=Brain EGF repeat-containing transmembrane protein; Flags: Precursor
Contig0009994	2.05888	0.00622357	SCN2A_HUMANRecName: Full=Sodium channel protein type 2 subunit alpha; AltName: Full=HBSC II; AltName: Full=Sodium channel protein brain II subunit alpha; AltName: Full=Sodium channel protein type II subunit alpha; AltName: Full=Voltage-gated sodium channel subunit alpha Nav1.2
Contig0041002	2.05693	0.0341232	---NA---
Contig0000402	2.05505	0.0123545	GLRK_XENLARecName: Full=Glutamate receptor U1; AltName: Full=Kainate-binding protein; AltName: Full=Unitary non-NMDA glutamate receptor subunit 1; AltName: Full=XENU1; Flags: Precursor
Contig0040781	2.05442	0.0478815	---NA---
Contig0000093	2.05337	0.0059508	TRPC6_MOUSERecName: Full=Short transient receptor potential channel 6; Short=TrpC6; AltName: Full=Calcium entry channel; AltName: Full=Transient receptor protein 6; Short=TRP-6
Contig0021481	2.04977	0.0434711	---NA---
Contig0011654	2.04601	0.00468641	PCLO_CHICKRecName: Full=Protein piccolo; AltName: Full=Aczonin
Contig0021752	2.04582	0.0110165	---NA---
Contig0002116	2.04547	0.000543574	GRIA2_MACFARecName: Full=Glutamate receptor 2; Short=GluR-2; AltName: Full=AMPA-selective glutamate receptor 2; AltName: Full=GluR-B; AltName: Full=GluR-K2; AltName: Full=Glutamate receptor ionotropic, AMPA 2; Short=GluA2; Flags: Precursor
Contig0036432	2.04516	0.0313055	---NA---
Contig0009770	2.04325	9.35922e-05	SRSF5_RATRecName: Full=Serine/arginine-rich splicing factor 5; AltName: Full=Delayed-early protein HRS; AltName: Full=Insulin-induced growth response protein CL-4; AltName: Full=Pre-mRNA-splicing factor SRP40; AltName: Full=Splicing factor, arginine/serine-rich 5
Contig0011309	2.04246	0.00943912	B4GT1_BOVINRecName: Full=Beta-1,4-galactosyltransferase 1; Short=Beta-1,4-GalTase 1; Short=Beta4Gal-T1; Short=b4Gal-T1; AltName: Full=UDP-Gal:beta-GlcNAc beta-1,4-galactosyltransferase 1; AltName: Full=UDP-galactose:beta-N-acetylglucosamine beta-1,4-galactosyltransferase 1; Includes: RecName: Full=Lactose synthase A protein; Includes: RecName: Full=N-acetyllactosamine synthase; AltName: Full=Nal …
Contig0001115	2.03951	0.00104944	RHG39_MOUSERecName: Full=Rho GTPase-activating protein 39
Contig0047240	2.03797	0.0253096	STAC_HUMANRecName: Full=SH3 and cysteine-rich domain-containing protein; AltName: Full=Src homology 3 and cysteine-rich domain-containing protein
Contig0003947	2.03725	0.0302454	KIF5C_MOUSERecName: Full=Kinesin heavy chain isoform 5C; AltName: Full=Kinesin heavy chain neuron-specific 2
Contig0063247	2.03677	0.0352207	PIEZ2_HUMANRecName: Full=Piezo-type mechanosensitive ion channel component 2; AltName: Full=Protein FAM38B
Contig0076951	2.03537	0.0228794	---NA---
Contig0029942	2.03471	0.00405341	SMOC2_HUMANRecName: Full=SPARC-related modular calcium-binding protein 2; AltName: Full=Secreted modular calcium-binding protein 2; Short=SMOC-2; AltName: Full=Smooth muscle-associated protein 2; Short=SMAP-2; Flags: Precursor
Contig0001168	2.03412	0.000363522	SPD2B_HUMANRecName: Full=SH3 and PX domain-containing protein 2B; AltName: Full=Adapter protein HOFI; AltName: Full=Factor for adipocyte differentiation 49; AltName: Full=Tyrosine kinase substrate with four SH3 domains
Contig0034086	2.0338	0.0472808	SRPK1_HUMANRecName: Full=SRSF protein kinase 1; AltName: Full=SFRS protein kinase 1; AltName: Full=Serine/arginine-rich protein-specific kinase 1; Short=SR-protein-specific kinase 1
Contig0034202	2.03364	0.0287205	HAUS3_HUMANRecName: Full=HAUS augmin-like complex subunit 3
Contig0008685	2.03288	0.0396259	KIF5C_RATRecName: Full=Kinesin heavy chain isoform 5C; AltName: Full=Kinesin heavy chain neuron-specific 2
Contig0009599	2.03266	0.0231354	---NA---
Contig0075964	2.03173	0.0174482	LWA_HYDECRecName: Full=LWamide neuropeptides; Contains: RecName: Full=LWamide I; Contains: RecName: Full=LWamide II; Contains: RecName: Full=LWS; Flags: Precursor
Contig0006685	2.03163	0.00465367	CAC1E_HUMANRecName: Full=Voltage-dependent R-type calcium channel subunit alpha-1E; AltName: Full=Brain calcium channel II; Short=BII; AltName: Full=Calcium channel, L type, alpha-1 polypeptide, isoform 6; AltName: Full=Voltage-gated calcium channel subunit alpha Cav2.3
Contig0000446	2.0316	0.00539773	VGLU1_XENTRRecName: Full=Vesicular glutamate transporter 1; Short=VGluT1; AltName: Full=Solute carrier family 17 member 7
Contig0018585	2.03135	0.0100316	PURA2_DANRERecName: Full=Adenylosuccinate synthetase isozyme 2; Short=AMPSase 2; Short=AdSS 2; AltName: Full=Adenylosuccinate synthetase, acidic isozyme; AltName: Full=Adenylosuccinate synthetase, liver isozyme; Short=L-type adenylosuccinate synthetase; AltName: Full=IMP--aspartate ligase 2
Contig0024036	2.03045	0.00204646	LIPA3_MOUSERecName: Full=Liprin-alpha-3; AltName: Full=Protein tyrosine phosphatase receptor type f polypeptide-interacting protein alpha-3; Short=PTPRF-interacting protein alpha-3
Contig0022940	2.02623	0.00766799	---NA---
Contig0013417	2.02389	0.0260777	---NA---
Contig0003583	2.02283	0.000766992	PTPRF_DANRERecName: Full=Receptor-type tyrosine-protein phosphatase F; Flags: Precursor
Contig0007009	2.02198	0.00671803	---NA---
Contig0023259	2.02	0.00358988	GRK5_BOVINRecName: Full=G protein-coupled receptor kinase 5; AltName: Full=G protein-coupled receptor kinase GRK5
Contig0019921	2.01977	0.00141217	---NA---
Contig0019998	2.0184	0.0111606	---NA---
Contig0000821	2.01831	0.00229017	ENOX1_HUMANRecName: Full=Ecto-NOX disulfide-thiol exchanger 1; AltName: Full=Candidate growth-related and time keeping constitutive hydroquinone [NADH] oxidase; Short=cCNOX; AltName: Full=Cell proliferation-inducing gene 38 protein; AltName: Full=Constitutive Ecto-NOX; Short=cNOX; Includes: RecName: Full=Hydroquinone
Contig0018760	2.01812	0.0161563	---NA---
Contig0052054	2.01634	0.0198972	SOX11_HUMANRecName: Full=Transcription factor SOX-11
Contig0009043	2.01579	0.000700101	HEBP2_HUMANRecName: Full=Heme-binding protein 2; AltName: Full=Placental protein 23; Short=PP23; AltName: Full=Protein SOUL
Contig0023552	2.01563	0.0146589	EPHB2_COTJARecName: Full=Ephrin type-B receptor 2; AltName: Full=EPH-like kinase 5; Short=EK5; Short=qEK5; Flags: Precursor
Contig0023245	2.01524	0.0139952	MUC2_MOUSERecName: Full=Mucin-2; Short=MUC-2; AltName: Full=Colonic mucin; Short=MCM; AltName: Full=Secreted gel-forming mucin; Flags: Precursor
Contig0007406	2.01303	0.0131215	HTF4_XENLARecName: Full=Transcription factor XE1.1
Contig0003257	2.01117	0.000560206	---NA---
Contig0027171	2.01029	0.01805	DDX17_MOUSERecName: Full=Probable ATP-dependent RNA helicase DDX17; AltName: Full=DEAD box protein 17
Contig0005986	2.01015	0.0024216	---NA---
Contig0000113	2.00985	0.00578342	CBLN1_HUMANRecName: Full=Cerebellin-1; AltName: Full=Precerebellin; Contains: RecName: Full=Cerebellin; Short=CER; Contains: RecName: Full=
Contig0032508	2.00948	0.0148528	---NA---
Contig0008673	2.00925	0.0468969	---NA---
Contig0019695	2.00875	0.0087086	---NA---
Contig0018936	2.00721	0.00734106	GRIP2_XENLARecName: Full=Glutamate receptor-interacting protein 2; Short=xGRIP2; Short=xGRIP2.1
Contig0005591	2.00678	0.0343022	ASIC2_DANRERecName: Full=Acid-sensing ion channel 2; Short=ASIC2; AltName: Full=Amiloride-sensitive cation channel 1, neuronal; AltName: Full=ZASIC2
Contig0000761	2.0056	0.000766555	NDF2_DANRERecName: Full=Neurogenic differentiation factor 2; Short=NeuroD2
Contig0096577	2.00452	0.0455313	TM209_RATRecName: Full=Transmembrane protein 209
Contig0039449	2.00335	0.00781214	PLCB4_HUMANRecName: Full=1-phosphatidylinositol 4,5-bisphosphate phosphodiesterase beta-4; AltName: Full=Phosphoinositide phospholipase C-beta-4; AltName: Full=Phospholipase C-beta-4; Short=PLC-beta-4
Contig0003948	2.00063	0.000998435	KIF5C_HUMANRecName: Full=Kinesin heavy chain isoform 5C; AltName: Full=Kinesin heavy chain neuron-specific 2
Contig0046742	2.00028	0.0271656	---NA---
Contig0030527	-2.01963	0.0273873	GNAL_MOUSERecName: Full=Guanine nucleotide-binding protein G(olf) subunit alpha; AltName: Full=Adenylate cyclase-stimulating G alpha protein, olfactory type
Contig0029365	-2.05754	0.0332423	---NA---
Contig0027442	-2.08072	0.0450468	---NA---
Contig0047954	-2.11187	0.000667826	---NA---
Contig0012535	-2.11657	0.00745692	ABCD4_HUMANRecName: Full=ATP-binding cassette sub-family D member 4; AltName: Full=PMP70-related protein; Short=P70R; AltName: Full=Peroxisomal membrane protein 1-like; Short=PXMP1-L; AltName: Full=Peroxisomal membrane protein 69; Short=PMP69
Contig0052032	-2.12857	0.0482314	---NA---
Contig0006115	-2.13415	0.0177527	PCDA3_HUMANRecName: Full=Protocadherin alpha-3; Short=PCDH-alpha-3; Flags: Precursor
Contig0022746	-2.14356	0.0137067	---NA---
Contig0021212	-2.1469	0.0212079	GFRA4_CHICKRecName: Full=GDNF family receptor alpha-4; Short=GDNF receptor alpha-4; Short=GDNFR-alpha-4; Short=GFR-alpha-4; Flags: Precursor
Contig0055051	-2.15039	0.0481124	---NA---
Contig0019905	-2.15271	0.0151529	---NA---
Contig0022174	-2.15318	0.00179821	ANR52_DANRERecName: Full=Serine/threonine-protein phosphatase 6 regulatory ankyrin repeat subunit C; Short=PP6-ARS-C; Short=Serine/threonine-protein phosphatase 6 regulatory subunit ARS-C
Contig0013052	-2.15367	0.0450625	---NA---
Contig0009352	-2.17807	0.0385938	KCC2G_MOUSERecName: Full=Calcium/calmodulin-dependent protein kinase type II subunit gamma; Short=CaM kinase II subunit gamma; Short=CaMK-II subunit gamma
Contig0042537	-2.1989	0.0421046	---NA---
Contig0019149	-2.20669	0.0425237	---NA---
Contig0016100	-2.22153	0.0314221	---NA---
Contig0051259	-2.22489	0.0151577	---NA---
Contig0056379	-2.22498	0.0356081	PCDA9_MOUSERecName: Full=Protocadherin alpha-9; Short=PCDH-alpha-9; Flags: Precursor
Contig0009960	-2.22735	0.00328852	---NA---
Contig0025255	-2.24315	0.0114147	---NA---
Contig0028780	-2.24592	0.0397012	---NA---
Contig0047237	-2.25881	0.017331	---NA---
Contig0002308	-2.27215	0.026903	---NA---
Contig0036547	-2.27243	0.0214824	---NA---
Contig0043386	-2.27461	0.018085	---NA---
Contig0059307	-2.30152	0.0306525	---NA---
Contig0057798	-2.30578	0.045249	---NA---
Contig0093958	-2.30977	0.00419952	SELPL_MOUSERecName: Full=P-selectin glycoprotein ligand 1; Short=PSGL-1; AltName: Full=Selectin P ligand; AltName: CD_antigen=CD162; Flags: Precursor
Contig0015294	-2.31447	0.0490384	ITA5_XENLARecName: Full=Integrin alpha-5; AltName: Full=Fibronectin receptor subunit alpha; AltName: Full=Integrin alpha-F; AltName: Full=VLA-5; Contains: RecName: Full=Integrin alpha-5 heavy chain; Contains: RecName: Full=Integrin alpha-5 light chain; Flags: Precursor
Contig0019153	-2.31947	0.00256305	---NA---
Contig0031254	-2.31982	0.00997458	---NA---
Contig0018661	-2.33408	0.0268817	PCDB1_PANTRRecName: Full=Protocadherin beta-1; Short=PCDH-beta-1; Flags: Precursor
Contig0028273	-2.33602	0.0228005	---NA---
Contig0035672	-2.34144	0.0139856	TCB1_CAEBRRecName: Full=Transposable element Tcb1 transposase; AltName: Full=Transposable element Barney transposase
Contig0041013	-2.34793	0.0160562	---NA---
Contig0008620	-2.34956	0.00181062	---NA---
Contig0011847	-2.35588	0.0396951	---NA---
Contig0049513	-2.35829	0.0139856	---NA---
Contig0031268	-2.3593	0.0241191	---NA---
Contig0055771	-2.36425	0.0386757	---NA---
Contig0044506	-2.36628	0.0437212	---NA---
Contig0040030	-2.36677	0.02019	---NA---
Contig0050651	-2.37036	0.0351184	---NA---
Contig0034370	-2.38251	0.0363862	---NA---
Contig0040436	-2.40208	0.0144395	---NA---
Contig0009489	-2.40463	0.00509859	---NA---
Contig0032735	-2.41273	0.0164168	---NA---
Contig0012834	-2.42008	0.00576949	---NA---
Contig0021798	-2.43618	0.0279417	---NA---
Contig0070948	-2.44079	0.0303922	---NA---
Contig0057897	-2.44689	0.0405676	---NA---
Contig0027021	-2.45062	0.00755275	---NA---
Contig0043378	-2.45226	0.0323959	---NA---
Contig0029744	-2.45662	0.0188947	---NA---
Contig0011306	-2.45896	0.00592927	---NA---
Contig0005924	-2.45932	0.017538	---NA---
Contig0056388	-2.46857	0.00967084	---NA---
Contig0049377	-2.47003	0.0276491	---NA---
Contig0020410	-2.47665	0.00682109	POL3_DROMERecName: Full=Retrovirus-related Pol polyprotein from transposon 17.6; Includes: RecName: Full=Protease; Includes: RecName: Full=Reverse transcriptase; Includes: RecName: Full=Endonuclease
Contig0026086	-2.48232	0.0120958	---NA---
Contig0006534	-2.48956	0.000756605	---NA---
Contig0006117	-2.49254	0.0484023	---NA---
Contig0030225	-2.49303	0.0209946	---NA---
Contig0024256	-2.49594	0.0230579	---NA---
Contig0066156	-2.49616	0.0326435	---NA---
Contig0065201	-2.49622	0.0492289	---NA---
Contig0022242	-2.49624	0.0042174	---NA---
Contig0018115	-2.49639	0.0113896	---NA---
Contig0054932	-2.50033	0.0137012	---NA---
Contig0067198	-2.50569	0.0178699	---NA---
Contig0030668	-2.50984	0.0293408	---NA---
Contig0085086	-2.51612	0.0469519	---NA---
Contig0050761	-2.51726	0.034464	TM11F_HUMANRecName: Full=Transmembrane protease serine 11F; AltName: Full=Airway trypsin-like protease 4
Contig0050896	-2.5195	0.0212867	---NA---
Contig0036637	-2.52654	0.011077	---NA---
Contig0000998	-2.52737	0.031416	---NA---
Contig0059376	-2.53403	0.00803782	---NA---
Contig0002975	-2.53432	0.0133372	ZBED4_HUMANRecName: Full=Zinc finger BED domain-containing protein 4
Contig0003979	-2.54261	0.00982763	---NA---
Contig0041163	-2.54283	0.00919047	---NA---
Contig0020268	-2.5429	0.0363754	---NA---
Contig0023105	-2.54591	0.0241998	---NA---
Contig0037821	-2.5501	0.0274035	---NA---
Contig0009545	-2.5557	0.0271307	---NA---
Contig0030151	-2.56198	0.0317564	---NA---
Contig0025497	-2.57138	0.0181362	---NA---
Contig0038572	-2.57187	0.00502874	---NA---
Contig0030891	-2.57289	0.00808047	---NA---
Contig0012860	-2.57353	0.0014503	---NA---
Contig0026460	-2.57354	0.0326484	---NA---
Contig0035422	-2.57361	0.0176181	---NA---
Contig0076040	-2.57517	0.0145497	---NA---
Contig0027002	-2.58145	0.0485672	---NA---
Contig0013343	-2.5844	0.000372685	---NA---
Contig0017045	-2.58614	0.0067789	---NA---
Contig0021815	-2.58936	0.0035408	---NA---
Contig0020535	-2.5924	0.000766992	---NA---
Contig0042067	-2.59719	0.0355014	---NA---
Contig0071322	-2.59784	0.0173932	---NA---
Contig0020910	-2.60047	0.0121236	---NA---
Contig0100223	-2.60505	0.0472808	---NA---
Contig0042142	-2.60816	0.0494242	---NA---
Contig0079155	-2.61034	0.0270283	---NA---
Contig0008641	-2.6219	0.00876734	---NA---
Contig0050987	-2.62886	0.0423	---NA---
Contig0025765	-2.63026	0.000353086	---NA---
Contig0046038	-2.63295	0.00363741	---NA---
Contig0018572	-2.63438	0.0385938	---NA---
Contig0094121	-2.63443	0.0236647	---NA---
Contig0020429	-2.63663	0.00904824	---NA---
Contig0001450	-2.63733	3.05427e-09	---NA---
Contig0024781	-2.63847	0.00799862	---NA---
Contig0057599	-2.64063	0.0476531	---NA---
Contig0048846	-2.64186	0.018924	---NA---
Contig0033004	-2.64437	0.0068104	PCDA8_PANTRRecName: Full=Protocadherin alpha-8; Short=PCDH-alpha-8; Flags: Precursor
Contig0029829	-2.64697	0.049709	---NA---
Contig0041226	-2.64819	0.0164168	---NA---
Contig0065680	-2.65535	0.0326867	---NA---
Contig0024188	-2.66689	0.0016402	---NA---
Contig0036106	-2.66808	0.0087086	---NA---
Contig0018727	-2.67112	0.00717128	---NA---
Contig0039627	-2.67139	0.0108871	---NA---
Contig0039831	-2.67837	1.44172e-07	---NA---
Contig0003265	-2.67854	0.000703453	---NA---
Contig0035337	-2.6813	0.034567	---NA---
Contig0004259	-2.68416	0.00356605	---NA---
Contig0033787	-2.68501	0.00568354	---NA---
Contig0063584	-2.68624	0.0350853	---NA---
Contig0080940	-2.69	0.0137104	---NA---
Contig0011114	-2.69115	0.0364835	---NA---
Contig0062250	-2.69165	0.00168793	---NA---
Contig0037939	-2.69316	0.00185074	SELPL_MOUSERecName: Full=P-selectin glycoprotein ligand 1; Short=PSGL-1; AltName: Full=Selectin P ligand; AltName: CD_antigen=CD162; Flags: Precursor
Contig0001904	-2.69677	0.0319848	LORF2_MOUSERecName: Full=LINE-1 retrotransposable element ORF2 protein; Short=ORF2p; AltName: Full=Long interspersed element-1; Short=L1; AltName: Full=Retrovirus-related Pol polyprotein LINE-1; Includes: RecName: Full=Reverse transcriptase; Includes: RecName: Full=Endonuclease
Contig0049334	-2.70336	0.00358008	---NA---
Contig0061930	-2.70841	0.00485047	---NA---
Contig0041268	-2.70978	0.00272614	---NA---
Contig0000422	-2.71485	0.0454778	---NA---
Contig0046133	-2.71638	0.0205509	---NA---
Contig0014116	-2.71676	0.0110327	---NA---
Contig0082821	-2.71721	0.0119832	---NA---
Contig0022300	-2.71993	0.0384303	---NA---
Contig0023340	-2.72243	0.0368881	---NA---
Contig0019448	-2.72353	0.000218811	---NA---
Contig0038065	-2.72514	0.0297634	---NA---
Contig0035838	-2.72843	0.00346047	---NA---
Contig0098825	-2.72946	0.0276136	---NA---
Contig0056450	-2.73263	0.0308006	---NA---
Contig0009054	-2.73329	0.0325082	---NA---
Contig0021799	-2.73858	0.0024216	---NA---
Contig0025357	-2.74067	0.0102883	---NA---
Contig0056792	-2.74173	0.00363512	---NA---
Contig0052519	-2.74234	0.00373374	---NA---
Contig0024609	-2.74454	0.0106101	---NA---
Contig0027030	-2.74969	0.000911752	---NA---
Contig0017187	-2.75212	0.00237556	---NA---
Contig0107814	-2.75417	0.0205253	---NA---
Contig0010343	-2.75451	1.29441e-08	---NA---
Contig0021675	-2.75729	0.00686952	---NA---
Contig0001311	-2.75818	0.0106473	---NA---
Contig0046329	-2.75946	0.0199412	---NA---
Contig0006127	-2.76669	0.0352207	---NA---
Contig0059492	-2.76861	0.0255857	---NA---
Contig0014178	-2.77096	0.000543574	---NA---
Contig0114435	-2.77217	0.030646	---NA---
Contig0029459	-2.77244	0.0147397	---NA---
Contig0022959	-2.77422	0.00690971	---NA---
Contig0067858	-2.77637	0.0100043	---NA---
Contig0057985	-2.77752	0.0186012	---NA---
Contig0011410	-2.77846	3.547e-06	---NA---
Contig0016827	-2.77964	0.00644658	---NA---
Contig0006851	-2.78101	0.0463821	---NA---
Contig0023035	-2.78267	0.00249384	---NA---
Contig0023508	-2.7852	0.0443733	---NA---
Contig0031848	-2.78563	0.0495072	---NA---
Contig0029920	-2.78896	0.0314175	---NA---
Contig0065509	-2.78977	0.00220318	---NA---
Contig0004673	-2.79297	0.00174302	---NA---
Contig0096368	-2.79542	0.0226358	CXB6_CHICKRecName: Full=Gap junction beta-6 protein; AltName: Full=Connexin-31; Short=Cx31
Contig0012007	-2.79831	0.0134159	---NA---
Contig0037830	-2.8016	0.0281441	---NA---
Contig0098967	-2.80297	0.0256222	---NA---
Contig0121373	-2.80368	0.013099	---NA---
Contig0021531	-2.80371	0.0162098	---NA---
Contig0057764	-2.81078	0.0374773	---NA---
Contig0045333	-2.81182	0.0159994	---NA---
Contig0010931	-2.81688	1.60097e-05	---NA---
Contig0034927	-2.8172	0.0253559	---NA---
Contig0024383	-2.82033	0.0342409	---NA---
Contig0014108	-2.82197	0.000185669	---NA---
Contig0052569	-2.82376	0.0453845	---NA---
Contig0025242	-2.8271	0.0030002	---NA---
Contig0055157	-2.82757	0.00549195	---NA---
Contig0073246	-2.83158	0.0100774	---NA---
Contig0040085	-2.83185	0.0126698	---NA---
Contig0021866	-2.83327	3.1396e-05	---NA---
Contig0007120	-2.8352	0.000190678	---NA---
Contig0035770	-2.83747	0.00926265	---NA---
Contig0068235	-2.83921	0.0107926	POL_MLVAVRecName: Full=Gag-Pol polyprotein; Contains: RecName: Full=Matrix protein p15; Short=MA; Contains: RecName: Full=RNA-binding phosphoprotein p12; AltName: Full=pp12; Contains: RecName: Full=Capsid protein p30; Short=CA; Contains: RecName: Full=Nucleocapsid protein p10-Pol; Short=NC-pol; Contains: RecName: Full=Protease; Contains: RecName: Full=Reverse transcriptase/ribonuclease H; Short=R…
Contig0005330	-2.84005	0.0204385	---NA---
Contig0041097	-2.84341	0.018049	---NA---
Contig0013734	-2.84369	0.00987615	---NA---
Contig0083577	-2.84438	0.0228917	---NA---
Contig0014531	-2.84469	0.00141761	---NA---
Contig0016544	-2.84486	0.00519123	---NA---
Contig0097283	-2.84777	0.045219	---NA---
Contig0025474	-2.85381	0.0068905	---NA---
Contig0053434	-2.85386	0.0360373	---NA---
Contig0051494	-2.85481	0.0207517	---NA---
Contig0038230	-2.85593	0.0440218	---NA---
Contig0032364	-2.85902	0.00384301	---NA---
Contig0031665	-2.85947	0.00829608	---NA---
Contig0021249	-2.86135	0.0110165	---NA---
Contig0017917	-2.86209	0.000304261	---NA---
Contig0080313	-2.86285	0.018049	---NA---
Contig0043394	-2.86877	0.0081878	---NA---
Contig0047382	-2.86976	0.00915407	---NA---
Contig0083185	-2.87063	0.0482142	---NA---
Contig0013643	-2.87134	0.00106605	---NA---
Contig0061807	-2.87241	0.00335728	---NA---
Contig0037344	-2.87624	0.00329011	---NA---
Contig0030474	-2.88005	0.00329838	---NA---
Contig0030042	-2.88109	0.0190778	---NA---
Contig0094752	-2.8812	0.0308578	---NA---
Contig0009555	-2.88262	0.0220514	---NA---
Contig0044695	-2.88573	0.00847884	---NA---
Contig0056976	-2.88822	0.0247826	---NA---
Contig0023571	-2.88974	0.0345204	---NA---
Contig0035982	-2.89712	0.000707778	---NA---
Contig0052177	-2.89778	0.0297387	---NA---
Contig0067752	-2.89865	0.0398646	---NA---
Contig0035246	-2.90049	0.00576188	---NA---
Contig0053634	-2.90748	0.0429728	---NA---
Contig0052645	-2.90792	0.0250681	---NA---
Contig0040408	-2.90818	0.0226829	---NA---
Contig0017733	-2.91262	4.47163e-06	---NA---
Contig0025652	-2.91377	0.00956509	IGHM_RABITRecName: Full=Ig mu chain C region secreted form
Contig0038212	-2.91419	0.00421945	---NA---
Contig0044862	-2.91439	0.0148944	---NA---
Contig0070707	-2.91768	0.034682	---NA---
Contig0065581	-2.91883	0.019831	---NA---
Contig0022280	-2.91932	2.54674e-08	---NA---
Contig0006576	-2.91946	0.000399779	PTPRF_DANRERecName: Full=Receptor-type tyrosine-protein phosphatase F; Flags: Precursor
Contig0030904	-2.92157	5.22031e-05	---NA---
Contig0065993	-2.9223	0.0116226	---NA---
Contig0089760	-2.92566	0.0204385	---NA---
Contig0109443	-2.92722	0.0394317	---NA---
Contig0005178	-2.92752	0.0344015	---NA---
Contig0065939	-2.93292	0.00447108	---NA---
Contig0032869	-2.93379	0.000324342	---NA---
Contig0075036	-2.93403	0.0249445	---NA---
Contig0016434	-2.93479	0.000173661	---NA---
Contig0039212	-2.94008	0.0292952	---NA---
Contig0021611	-2.94166	0.00940241	---NA---
Contig0018627	-2.94221	0.031954	---NA---
Contig0013191	-2.94372	0.0144395	---NA---
Contig0018294	-2.94528	0.00259346	---NA---
Contig0009985	-2.95539	0.0282376	---NA---
Contig0083114	-2.95705	0.0353962	LORF2_HUMANRecName: Full=LINE-1 retrotransposable element ORF2 protein; Short=ORF2p; Includes: RecName: Full=Reverse transcriptase; Includes: RecName: Full=Endonuclease
Contig0044887	-2.95737	0.0114596	---NA---
Contig0041655	-2.95747	0.0203901	---NA---
Contig0011723	-2.95782	5.51804e-05	WDY_CULQURecName: Full=WD repeat-containing protein on Y chromosome; Short=WD40 Y
Contig0081933	-2.95887	0.048293	---NA---
Contig0022777	-2.9607	0.032635	RTXE_DROMERecName: Full=Probable RNA-directed DNA polymerase from transposon X-element; AltName: Full=Reverse transcriptase
Contig0011877	-2.96138	0.0352693	---NA---
Contig0041878	-2.96157	0.00580565	---NA---
Contig0018803	-2.96321	0.0170622	---NA---
Contig0030809	-2.96406	0.0325325	---NA---
Contig0095541	-2.96441	0.0410587	---NA---
Contig0021583	-2.96487	0.00165925	---NA---
Contig0067726	-2.96498	0.00480304	---NA---
Contig0015073	-2.96647	0.000263482	LORF2_HUMANRecName: Full=LINE-1 retrotransposable element ORF2 protein; Short=ORF2p; Includes: RecName: Full=Reverse transcriptase; Includes: RecName: Full=Endonuclease
Contig0055706	-2.96784	0.0122139	---NA---
Contig0061719	-2.96899	0.0068905	---NA---
Contig0004979	-2.97625	0.00454665	---NA---
Contig0080946	-2.97628	0.0437212	---NA---
Contig0049776	-2.97802	0.0146693	---NA---
Contig0010301	-2.97945	0.00308185	---NA---
Contig0061225	-2.97975	0.0441361	---NA---
Contig0060259	-2.98429	0.0134354	---NA---
Contig0013611	-2.98436	0.0331804	---NA---
Contig0022840	-2.98457	0.0160174	---NA---
Contig0028721	-2.9865	0.000186817	---NA---
Contig0037805	-2.98675	0.0471072	---NA---
Contig0008575	-2.98794	2.56666e-06	---NA---
Contig0075392	-2.98839	0.0389316	---NA---
Contig0022977	-2.98962	0.032406	---NA---
Contig0056382	-2.99059	0.0290257	---NA---
Contig0008370	-2.99079	0.0017298	---NA---
Contig0002561	-2.99189	0.0170373	---NA---
Contig0070374	-2.99233	0.036487	---NA---
Contig0047473	-2.99289	0.00293881	---NA---
Contig0029286	-2.99412	0.0174327	---NA---
Contig0025580	-2.99669	0.00159037	---NA---
Contig0049210	-2.99673	0.00773172	---NA---
Contig0021525	-2.99702	0.000533296	---NA---
Contig0039653	-3.00062	0.0132253	PCDGK_HUMANRecName: Full=Protocadherin gamma-C3; Short=PCDH-gamma-C3; AltName: Full=Protocadherin-2; AltName: Full=Protocadherin-43; Short=PC-43; Flags: Precursor
Contig0039510	-3.00093	0.0364108	---NA---
Contig0026724	-3.00557	0.0284459	---NA---
Contig0009570	-3.00771	0.000540191	---NA---
Contig0051502	-3.00832	0.00982763	---NA---
Contig0064733	-3.01272	0.0445378	---NA---
Contig0051319	-3.013	0.00280038	---NA---
Contig0066696	-3.01475	0.0397085	---NA---
Contig0116937	-3.01515	0.0499653	---NA---
Contig0022356	-3.01644	5.25034e-05	---NA---
Contig0053771	-3.01951	0.0201569	---NA---
Contig0011605	-3.02441	0.0371932	---NA---
Contig0055249	-3.02503	0.0303856	---NA---
Contig0025996	-3.02562	0.0154411	---NA---
Contig0052422	-3.02657	0.00177501	---NA---
Contig0032560	-3.02749	0.000275602	---NA---
Contig0058843	-3.02845	0.0153091	---NA---
Contig0059647	-3.02941	0.004045	---NA---
Contig0094961	-3.0337	0.0152068	---NA---
Contig0063850	-3.03397	0.0401009	---NA---
Contig0064400	-3.03544	0.0435747	---NA---
Contig0028246	-3.03637	0.0279269	---NA---
Contig0091032	-3.0379	0.0207509	---NA---
Contig0012705	-3.03866	0.0445358	---NA---
Contig0050906	-3.03876	0.000404285	---NA---
Contig0043983	-3.03887	0.044345	---NA---
Contig0021882	-3.04256	0.00138242	---NA---
Contig0044557	-3.04342	0.0020606	---NA---
Contig0010163	-3.04356	0.0319349	---NA---
Contig0116603	-3.04637	0.0351184	---NA---
Contig0006871	-3.0486	0.000107936	---NA---
Contig0132460	-3.05558	0.0495917	---NA---
Contig0064634	-3.05565	0.0341575	---NA---
Contig0066492	-3.05636	0.0207209	---NA---
Contig0047514	-3.05789	0.00111696	---NA---
Contig0019041	-3.05816	0.000290013	---NA---
Contig0063298	-3.0586	0.0270965	---NA---
Contig0041423	-3.06484	0.00812135	---NA---
Contig0049903	-3.06537	0.0140913	---NA---
Contig0061762	-3.06629	0.0453845	---NA---
Contig0071181	-3.06667	0.0345411	---NA---
Contig0050463	-3.06767	0.00704062	---NA---
Contig0028793	-3.06883	0.000100506	---NA---
Contig0100467	-3.06957	0.0177182	---NA---
Contig0032325	-3.06963	0.00134846	---NA---
Contig0037583	-3.07116	0.0302454	---NA---
Contig0077408	-3.07159	0.0347408	---NA---
Contig0030840	-3.07315	0.00984349	---NA---
Contig0039083	-3.07412	0.0158081	---NA---
Contig0012379	-3.07427	0.00678219	---NA---
Contig0037661	-3.07433	0.0169369	---NA---
Contig0070015	-3.07458	0.00213492	---NA---
Contig0009725	-3.07602	0.0340616	---NA---
Contig0047640	-3.07634	0.0496961	---NA---
Contig0071546	-3.07647	0.0337179	---NA---
Contig0019936	-3.07907	0.00200829	---NA---
Contig0043589	-3.08161	0.0102757	---NA---
Contig0010392	-3.08207	0.00405341	---NA---
Contig0031156	-3.08265	0.00130136	---NA---
Contig0032930	-3.08374	0.00168458	---NA---
Contig0022100	-3.08593	5.51804e-05	---NA---
Contig0040788	-3.08717	0.00446658	---NA---
Contig0100429	-3.08761	0.0289612	---NA---
Contig0074386	-3.09009	0.0393874	---NA---
Contig0019974	-3.09179	0.000533296	---NA---
Contig0077761	-3.09783	0.0210122	---NA---
Contig0059629	-3.09894	0.00786485	---NA---
Contig0008352	-3.09977	0.00876734	---NA---
Contig0025610	-3.09995	0.0483245	---NA---
Contig0069876	-3.10303	0.0407056	---NA---
Contig0061471	-3.10343	0.000107936	---NA---
Contig0093454	-3.10398	0.00924186	---NA---
Contig0037302	-3.10642	0.0218918	---NA---
Contig0095634	-3.10693	0.0215255	---NA---
Contig0058616	-3.10763	0.00104354	---NA---
Contig0081544	-3.10882	0.00902469	---NA---
Contig0049610	-3.11061	0.00996508	---NA---
Contig0012922	-3.11695	4.05513e-06	---NA---
Contig0045773	-3.11698	0.00204829	---NA---
Contig0034957	-3.11904	0.0334862	---NA---
Contig0062722	-3.1204	0.0345828	---NA---
Contig0053722	-3.12405	2.02861e-05	---NA---
Contig0039741	-3.12421	0.0419057	---NA---
Contig0010642	-3.12483	0.00415897	ADM2_HUMANRecName: Full=ADM2; AltName: Full=Intermedin; Contains: RecName: Full=Adrenomedullin-2; Short=AM2; AltName: Full=Intermedin-long; Short=IMDL; Contains: RecName: Full=Intermedin-short; Short=IMDS; Flags: Precursor
Contig0075379	-3.13115	0.0265784	---NA---
Contig0027078	-3.13321	0.000227145	---NA---
Contig0079664	-3.13444	0.00336302	---NA---
Contig0130996	-3.13497	0.0360373	---NA---
Contig0023781	-3.13576	0.00245086	---NA---
Contig0026672	-3.13684	0.0116876	---NA---
Contig0051509	-3.13842	0.00278987	---NA---
Contig0050933	-3.14064	0.0119671	---NA---
Contig0022848	-3.14089	0.0131782	---NA---
Contig0047875	-3.14279	0.00662794	---NA---
Contig0032103	-3.14496	0.00100066	---NA---
Contig0030114	-3.14498	0.0054402	---NA---
Contig0022580	-3.14641	0.0259262	---NA---
Contig0013674	-3.14708	0.000199951	---NA---
Contig0036585	-3.15032	0.00490021	---NA---
Contig0048450	-3.15101	0.0341575	---NA---
Contig0046648	-3.15282	0.00129198	---NA---
Contig0003302	-3.15319	0.00745512	---NA---
Contig0035596	-3.15394	0.011536	---NA---
Contig0055318	-3.15457	0.0186982	---NA---
Contig0027994	-3.1553	0.00685636	---NA---
Contig0022600	-3.1603	0.0035408	---NA---
Contig0042131	-3.16275	0.034306	---NA---
Contig0029817	-3.16464	0.0472005	---NA---
Contig0084626	-3.16511	0.0476868	---NA---
Contig0054218	-3.16525	0.0171151	---NA---
Contig0066203	-3.16862	0.0141569	---NA---
Contig0010237	-3.17294	0.00207369	---NA---
Contig0037211	-3.1748	0.0366989	---NA---
Contig0047728	-3.17509	0.00785329	---NA---
Contig0109564	-3.17569	0.0197637	---NA---
Contig0089111	-3.17689	0.000901252	---NA---
Contig0054993	-3.17771	0.0479582	---NA---
Contig0094798	-3.17802	0.0124134	---NA---
Contig0062723	-3.17861	0.0250711	---NA---
Contig0044325	-3.17862	0.00420547	---NA---
Contig0019616	-3.17982	0.000564323	---NA---
Contig0025157	-3.18075	2.02861e-05	---NA---
Contig0020906	-3.1812	0.00408667	---NA---
Contig0011629	-3.18149	0.00104645	---NA---
Contig0057092	-3.18376	0.0198596	---NA---
Contig0087491	-3.18393	0.03004	---NA---
Contig0056208	-3.1842	0.0190937	---NA---
Contig0015162	-3.18422	4.42397e-06	---NA---
Contig0009606	-3.18686	2.16823e-06	---NA---
Contig0003476	-3.18779	4.36276e-05	RIC8A_XENTRRecName: Full=Synembryn-A; AltName: Full=Protein Ric-8A
Contig0029811	-3.1912	0.0043635	CY24B_HUMANRecName: Full=Cytochrome b-245 heavy chain; AltName: Full=CGD91-phox; AltName: Full=Cytochrome b(558) subunit beta; Short=Cytochrome b558 subunit beta; AltName: Full=Heme-binding membrane glycoprotein gp91phox; AltName: Full=NADPH oxidase 2; AltName: Full=Neutrophil cytochrome b 91 kDa polypeptide; AltName: Full=Superoxide-generating NADPH oxidase heavy chain subunit; AltName: Full=gp9…
Contig0040154	-3.19125	0.0068905	---NA---
Contig0048869	-3.19337	0.0453845	---NA---
Contig0079363	-3.19527	0.0366891	---NA---
Contig0031143	-3.19569	0.000919632	---NA---
Contig0048468	-3.19642	0.0315166	---NA---
Contig0052334	-3.19671	0.0120421	---NA---
Contig0089728	-3.19819	0.0385915	---NA---
Contig0070041	-3.19882	0.00384277	---NA---
Contig0033542	-3.20032	0.00332876	---NA---
Contig0020730	-3.20065	0.000116603	---NA---
Contig0057449	-3.20248	0.00785329	---NA---
Contig0017365	-3.20672	0.00186416	---NA---
Contig0056995	-3.2075	0.0110165	TRI16_PONABRecName: Full=Tripartite motif-containing protein 16
Contig0001223	-3.20779	5.01422e-05	---NA---
Contig0047455	-3.209	0.0268675	---NA---
Contig0071145	-3.21062	0.013875	---NA---
Contig0111917	-3.212	0.0400189	---NA---
Contig0034060	-3.21274	0.00538185	---NA---
Contig0062562	-3.21322	0.0339177	---NA---
Contig0078403	-3.21333	0.0176019	---NA---
Contig0018844	-3.21396	0.00313336	---NA---
Contig0043965	-3.2142	0.00546735	---NA---
Contig0051765	-3.21456	0.01537	---NA---
Contig0045818	-3.21542	0.0249168	---NA---
Contig0037250	-3.2156	0.0025827	---NA---
Contig0022098	-3.21829	0.0110221	---NA---
Contig0094432	-3.21964	0.0131209	---NA---
Contig0043687	-3.21988	0.000437774	---NA---
Contig0057984	-3.21995	0.00554126	---NA---
Contig0033009	-3.22007	0.0375007	---NA---
Contig0057905	-3.22269	0.0453282	---NA---
Contig0017438	-3.22386	0.00251239	---NA---
Contig0004612	-3.2256	0.00230714	---NA---
Contig0008422	-3.2257	0.00592927	---NA---
Contig0035700	-3.22679	0.0275794	---NA---
Contig0125890	-3.22973	0.027558	---NA---
Contig0080868	-3.2298	0.0183978	---NA---
Contig0004830	-3.23236	4.92955e-05	---NA---
Contig0028517	-3.23308	7.92323e-05	---NA---
Contig0057936	-3.23709	0.0450051	---NA---
Contig0015692	-3.23813	0.000532401	---NA---
Contig0019113	-3.23983	0.00191873	---NA---
Contig0126549	-3.23988	0.0410281	---NA---
Contig0087476	-3.2412	0.024275	---NA---
Contig0114507	-3.24208	0.0280596	---NA---
Contig0009793	-3.24339	0.000119904	---NA---
Contig0043471	-3.24892	0.0120232	---NA---
Contig0004695	-3.25112	1.89664e-06	---NA---
Contig0002622	-3.25207	0.00821916	---NA---
Contig0072986	-3.2525	0.0466779	---NA---
Contig0022926	-3.25625	0.0319886	---NA---
Contig0009977	-3.2568	0.000488896	---NA---
Contig0054649	-3.25682	0.0152167	---NA---
Contig0097638	-3.25743	0.0146795	---NA---
Contig0027955	-3.26045	0.0401921	---NA---
Contig0034219	-3.26087	0.0279938	---NA---
Contig0075437	-3.26143	0.0434629	---NA---
Contig0042671	-3.26167	9.40796e-08	GFRA4_CHICKRecName: Full=GDNF family receptor alpha-4; Short=GDNF receptor alpha-4; Short=GDNFR-alpha-4; Short=GFR-alpha-4; Flags: Precursor
Contig0147266	-3.26199	0.0449907	---NA---
Contig0027005	-3.26427	0.0118112	---NA---
Contig0084635	-3.26483	0.0210865	---NA---
Contig0023648	-3.26689	6.24108e-07	---NA---
Contig0049455	-3.26729	0.0319193	---NA---
Contig0050893	-3.2679	0.00456945	---NA---
Contig0018318	-3.27061	0.00293417	---NA---
Contig0022355	-3.27119	0.00454665	---NA---
Contig0004066	-3.27157	0.0223516	---NA---
Contig0050270	-3.27489	0.000380601	---NA---
Contig0064283	-3.27567	0.00509859	---NA---
Contig0097643	-3.27734	0.0105835	---NA---
Contig0056204	-3.27815	0.0307343	---NA---
Contig0112556	-3.27948	0.0304846	---NA---
Contig0079436	-3.28385	0.000587794	---NA---
Contig0047787	-3.28657	0.0257026	---NA---
Contig0043935	-3.28979	8.84568e-05	---NA---
Contig0131153	-3.2921	0.0443177	---NA---
Contig0037103	-3.29282	0.0147679	---NA---
Contig0060448	-3.29317	0.0293509	---NA---
Contig0036898	-3.29346	0.021844	---NA---
Contig0005907	-3.29556	0.0149893	---NA---
Contig0038680	-3.29793	0.0232438	---NA---
Contig0042908	-3.29795	0.0092084	---NA---
Contig0047093	-3.29943	0.00381679	---NA---
Contig0035458	-3.29963	0.0017298	---NA---
Contig0032717	-3.29992	0.0043635	---NA---
Contig0084890	-3.30045	0.0251031	---NA---
Contig0049271	-3.30269	0.0456164	---NA---
Contig0042630	-3.30862	0.0328019	---NA---
Contig0059625	-3.31153	0.00167891	---NA---
Contig0056574	-3.31455	0.0473221	---NA---
Contig0087018	-3.31608	0.0416957	---NA---
Contig0023034	-3.31628	0.000179819	---NA---
Contig0043218	-3.31666	0.00982763	---NA---
Contig0043716	-3.31697	0.00417039	---NA---
Contig0060364	-3.31711	0.000650733	---NA---
Contig0031772	-3.3182	0.0282376	---NA---
Contig0047800	-3.31833	0.0319848	---NA---
Contig0052732	-3.3188	0.0102776	---NA---
Contig0002921	-3.32427	7.01293e-07	---NA---
Contig0061090	-3.32482	0.0199239	---NA---
Contig0063746	-3.32581	0.000224278	---NA---
Contig0108597	-3.32624	0.0146417	---NA---
Contig0057818	-3.32641	0.00344951	---NA---
Contig0006537	-3.32665	0.0141045	CPN2_MOUSERecName: Full=Carboxypeptidase N subunit 2; AltName: Full=Carboxypeptidase N 83 kDa chain; AltName: Full=Carboxypeptidase N large subunit; AltName: Full=Carboxypeptidase N polypeptide 2; AltName: Full=Carboxypeptidase N regulatory subunit; Flags: Precursor
Contig0048914	-3.32896	0.0159016	---NA---
Contig0027949	-3.33036	0.00259346	---NA---
Contig0030868	-3.33083	0.00242048	---NA---
Contig0014609	-3.33097	0.0131027	---NA---
Contig0074247	-3.33299	0.0142422	---NA---
Contig0101210	-3.33563	0.0352207	---NA---
Contig0060993	-3.336	0.00036535	---NA---
Contig0009117	-3.33628	0.00263755	---NA---
Contig0011763	-3.33732	0.000332721	---NA---
Contig0059110	-3.33791	0.000907337	---NA---
Contig0003474	-3.33861	0.0122139	---NA---
Contig0008029	-3.3392	0.0375007	---NA---
Contig0046271	-3.3414	0.00169708	---NA---
Contig0016618	-3.34527	0.00278688	---NA---
Contig0062974	-3.34541	0.000716323	---NA---
Contig0044723	-3.34631	0.0277595	---NA---
Contig0019927	-3.34904	0.00258358	---NA---
Contig0031966	-3.34915	0.0119196	---NA---
Contig0032601	-3.34987	0.00134975	---NA---
Contig0061751	-3.35236	0.0142422	---NA---
Contig0045342	-3.35245	0.000425758	---NA---
Contig0014471	-3.35551	4.15858e-06	---NA---
Contig0100431	-3.35568	0.0434629	---NA---
Contig0084882	-3.35675	0.0301349	---NA---
Contig0010248	-3.35756	7.79762e-09	---NA---
Contig0106149	-3.3594	0.00154617	---NA---
Contig0039280	-3.35947	4.84124e-06	---NA---
Contig0068766	-3.3611	0.0100387	---NA---
Contig0050073	-3.36589	0.0132341	---NA---
Contig0031655	-3.37609	0.017317	---NA---
Contig0064217	-3.37854	0.0195366	---NA---
Contig0005555	-3.37866	0.0020118	---NA---
Contig0095344	-3.37874	0.016151	---NA---
Contig0062043	-3.38317	0.0473952	---NA---
Contig0004579	-3.38343	0.0280009	---NA---
Contig0012688	-3.3874	1.66546e-07	---NA---
Contig0030645	-3.38819	0.0490407	---NA---
Contig0047777	-3.38833	0.0191993	---NA---
Contig0055378	-3.38884	2.52556e-05	---NA---
Contig0055027	-3.38918	0.0173875	---NA---
Contig0069751	-3.38948	0.037524	---NA---
Contig0021087	-3.39053	0.0172337	---NA---
Contig0096198	-3.39209	0.0173537	---NA---
Contig0093407	-3.39556	0.0315705	---NA---
Contig0020789	-3.39766	0.000334682	---NA---
Contig0020490	-3.40195	0.0330982	---NA---
Contig0046772	-3.40255	0.000272517	---NA---
Contig0071626	-3.4029	0.0385938	---NA---
Contig0058772	-3.40439	0.00676195	---NA---
Contig0036860	-3.40458	0.0122881	---NA---
Contig0065079	-3.40507	0.0102644	---NA---
Contig0044848	-3.40524	0.00337587	---NA---
Contig0009866	-3.40562	0.0375274	---NA---
Contig0091592	-3.40816	0.0250176	---NA---
Contig0038397	-3.40877	0.00671566	---NA---
Contig0029866	-3.4101	0.045267	---NA---
Contig0064105	-3.41232	0.0365206	---NA---
Contig0068650	-3.41415	0.0326414	---NA---
Contig0130714	-3.41424	0.0475179	KLC1_PONABRecName: Full=Kinesin light chain 1; Short=KLC 1
Contig0036623	-3.42026	0.00236161	---NA---
Contig0028567	-3.42082	0.0183695	---NA---
Contig0102201	-3.42219	0.0328571	---NA---
Contig0038124	-3.42299	0.0112693	---NA---
Contig0010326	-3.42497	0.040335	---NA---
Contig0023659	-3.42565	0.0381328	---NA---
Contig0066886	-3.42734	0.0342103	---NA---
Contig0155412	-3.42748	0.0250766	---NA---
Contig0023977	-3.43009	0.00982763	---NA---
Contig0113202	-3.43018	0.0482883	---NA---
Contig0100494	-3.43034	0.00353272	---NA---
Contig0029952	-3.43042	3.89118e-05	---NA---
Contig0000023	-3.43335	0.00317298	---NA---
Contig0048009	-3.4347	0.0462726	---NA---
Contig0072704	-3.43607	0.0202839	---NA---
Contig0045931	-3.43703	0.0378469	---NA---
Contig0025364	-3.43758	3.53981e-05	---NA---
Contig0037844	-3.44342	2.99809e-05	---NA---
Contig0072760	-3.44381	0.00668271	---NA---
Contig0114696	-3.44441	0.0185432	---NA---
Contig0075847	-3.44743	0.0445202	---NA---
Contig0028318	-3.44866	3.20655e-05	---NA---
Contig0093295	-3.4503	0.0107759	---NA---
Contig0059731	-3.45183	0.00156013	---NA---
Contig0077494	-3.45319	0.0123771	---NA---
Contig0081888	-3.45845	0.0142792	---NA---
Contig0034735	-3.45944	0.0475819	---NA---
Contig0021185	-3.45981	0.000129791	---NA---
Contig0082859	-3.4599	0.0097221	---NA---
Contig0047278	-3.46058	0.00784753	---NA---
Contig0064245	-3.46064	0.0427309	---NA---
Contig0045144	-3.4608	0.0032738	---NA---
Contig0050186	-3.46114	9.24902e-05	---NA---
Contig0038360	-3.46344	0.0442711	---NA---
Contig0041440	-3.46441	0.00472551	---NA---
Contig0055815	-3.46495	0.0195941	---NA---
Contig0039162	-3.46503	0.000411443	---NA---
Contig0013378	-3.46529	0.0227523	---NA---
Contig0001454	-3.46723	3.01249e-12	---NA---
Contig0031059	-3.46795	0.00613818	---NA---
Contig0070435	-3.46904	0.0233858	---NA---
Contig0042480	-3.47038	0.00987938	---NA---
Contig0063379	-3.4706	0.0176929	---NA---
Contig0005993	-3.47092	0.0150888	---NA---
Contig0024538	-3.47266	0.0360053	---NA---
Contig0108206	-3.47526	0.04301	---NA---
Contig0074895	-3.47695	0.0252142	---NA---
Contig0029711	-3.47699	0.0017298	---NA---
Contig0079900	-3.47733	0.0368881	---NA---
Contig0125338	-3.47736	0.0169693	---NA---
Contig0143400	-3.4813	0.0149225	---NA---
Contig0012575	-3.48486	0.00354551	---NA---
Contig0064285	-3.48613	0.000363522	---NA---
Contig0053203	-3.48816	0.0306455	---NA---
Contig0071982	-3.48998	0.0194205	---NA---
Contig0048263	-3.49264	0.00171319	---NA---
Contig0003566	-3.49384	0.00258989	---NA---
Contig0018671	-3.49541	0.00992073	---NA---
Contig0097804	-3.49706	0.0143976	---NA---
Contig0043992	-3.49769	0.000922954	---NA---
Contig0040914	-3.50009	0.0079538	---NA---
Contig0006125	-3.50116	0.00140059	---NA---
Contig0018292	-3.50124	0.00303538	---NA---
Contig0029707	-3.50201	0.049952	---NA---
Contig0024264	-3.50397	0.0152689	---NA---
Contig0056359	-3.50432	0.00350347	---NA---
Contig0089719	-3.5047	0.0192325	---NA---
Contig0061150	-3.50876	0.0413967	---NA---
Contig0132370	-3.50977	0.0161971	---NA---
Contig0062120	-3.50995	0.00393573	---NA---
Contig0011710	-3.51007	0	QKIA_DANRERecName: Full=Protein quaking-A; Short=zqk
Contig0095609	-3.51061	0.0455838	---NA---
Contig0073986	-3.51423	0.0118051	---NA---
Contig0072433	-3.51568	0.035631	---NA---
Contig0017856	-3.51591	0.0112807	---NA---
Contig0066467	-3.52045	0.00130136	---NA---
Contig0019341	-3.52525	0.0143007	---NA---
Contig0110990	-3.52719	0.00711813	---NA---
Contig0050300	-3.52767	0.014054	---NA---
Contig0036597	-3.52811	0.00949762	---NA---
Contig0034418	-3.53085	0.0266972	---NA---
Contig0029060	-3.5318	0.00102652	---NA---
Contig0015411	-3.53386	0.0201569	---NA---
Contig0041421	-3.53436	0.0088417	---NA---
Contig0059699	-3.53593	0.00373926	---NA---
Contig0042020	-3.53682	0.00528919	---NA---
Contig0078683	-3.53705	0.0068905	---NA---
Contig0103347	-3.54084	0.012115	---NA---
Contig0027635	-3.54115	2.98571e-05	---NA---
Contig0046848	-3.54584	0.0284335	---NA---
Contig0042645	-3.54638	0.0106473	---NA---
Contig0077949	-3.5464	0.0200453	---NA---
Contig0059958	-3.55007	0.0133554	---NA---
Contig0041084	-3.55028	0.0355309	---NA---
Contig0055959	-3.55177	0.0330732	---NA---
Contig0076980	-3.55238	0.00994835	---NA---
Contig0014491	-3.5543	0.0174786	---NA---
Contig0095754	-3.5549	0.0250593	---NA---
Contig0091369	-3.55513	0.03004	---NA---
Contig0060761	-3.55625	0.00269293	---NA---
Contig0015765	-3.55736	0.00280948	---NA---
Contig0025216	-3.56008	0.0150888	---NA---
Contig0137467	-3.56022	0.0341643	---NA---
Contig0014694	-3.56042	0.0043635	---NA---
Contig0073017	-3.56411	0.013831	---NA---
Contig0104759	-3.56534	0.00702404	---NA---
Contig0009157	-3.56587	0.00068561	---NA---
Contig0025386	-3.56634	0.0379966	---NA---
Contig0059400	-3.56867	0.0436741	---NA---
Contig0009481	-3.57136	0.00490021	---NA---
Contig0070740	-3.57159	0.0100387	---NA---
Contig0077145	-3.57236	0.0241285	---NA---
Contig0048289	-3.57237	0.0132253	---NA---
Contig0057551	-3.57284	0.0328856	---NA---
Contig0021715	-3.57367	0.000353086	---NA---
Contig0052434	-3.57371	2.05225e-05	---NA---
Contig0042044	-3.57466	5.25103e-05	---NA---
Contig0152798	-3.57679	0.0256945	---NA---
Contig0000341	-3.57686	0.000532401	---NA---
Contig0023882	-3.57881	0.000432919	---NA---
Contig0074796	-3.57954	0.0271656	---NA---
Contig0042028	-3.58061	0.00377295	---NA---
Contig0022732	-3.58116	0.000570675	---NA---
Contig0084811	-3.58148	0.0467472	---NA---
Contig0054722	-3.58221	0.00503085	---NA---
Contig0039960	-3.5842	0.000954015	---NA---
Contig0047399	-3.58527	0.0142704	---NA---
Contig0065644	-3.58879	0.000895088	---NA---
Contig0111088	-3.58952	0.0282281	---NA---
Contig0027797	-3.59005	0.000276202	---NA---
Contig0062813	-3.59043	0.00154603	---NA---
Contig0081167	-3.59149	0.0197859	---NA---
Contig0053041	-3.59348	0.00949762	---NA---
Contig0020806	-3.59382	0.00144781	---NA---
Contig0089425	-3.59608	0.00847884	---NA---
Contig0050728	-3.59867	0.00240126	---NA---
Contig0129003	-3.60022	0.0309873	---NA---
Contig0010407	-3.60096	0.00144781	---NA---
Contig0053584	-3.60103	0.00168458	---NA---
Contig0068555	-3.60264	0.0168587	---NA---
Contig0055589	-3.60378	0.000272444	---NA---
Contig0013596	-3.60458	0.0201698	---NA---
Contig0032613	-3.6046	0.0147679	---NA---
Contig0031742	-3.60498	0.00124436	---NA---
Contig0048570	-3.60648	0.0447068	PRS48_MOUSERecName: Full=Serine protease 48; AltName: Full=Epidermis-specific serine protease-like protein; Flags: Precursor
Contig0094511	-3.6073	0.00419658	---NA---
Contig0057100	-3.60731	0.0011401	---NA---
Contig0056270	-3.60825	0.0482252	---NA---
Contig0003913	-3.60884	0.0168757	---NA---
Contig0083772	-3.6094	0.00823881	---NA---
Contig0031225	-3.61153	0.00957629	---NA---
Contig0075186	-3.61244	0.00823259	---NA---
Contig0035045	-3.61382	0.00230435	---NA---
Contig0018556	-3.61474	6.15678e-06	---NA---
Contig0068194	-3.61596	0.00146757	---NA---
Contig0018754	-3.6164	1.89664e-06	---NA---
Contig0007294	-3.61735	9.17724e-06	---NA---
Contig0059218	-3.6174	0.0352893	---NA---
Contig0048689	-3.61774	0.0257026	---NA---
Contig0065826	-3.6192	0.0199412	---NA---
Contig0049532	-3.62173	0.00461847	---NA---
Contig0029506	-3.6233	2.50792e-07	---NA---
Contig0049452	-3.62907	0.00177501	---NA---
Contig0036028	-3.62991	0.0137639	---NA---
Contig0084317	-3.63274	0.0202324	---NA---
Contig0080002	-3.63349	0.0310786	---NA---
Contig0034890	-3.6375	0.00294373	---NA---
Contig0011374	-3.63783	7.74204e-07	---NA---
Contig0022106	-3.63788	0	---NA---
Contig0071063	-3.63847	8.88946e-05	---NA---
Contig0008883	-3.64061	7.6894e-05	---NA---
Contig0043838	-3.64221	0.00913717	---NA---
Contig0031385	-3.64227	0.00126037	---NA---
Contig0120612	-3.6433	0.0215262	---NA---
Contig0045325	-3.64395	0.0130244	---NA---
Contig0048161	-3.64492	1.41957e-05	---NA---
Contig0118987	-3.64534	0.0404171	---NA---
Contig0023826	-3.64902	0.000461354	---NA---
Contig0028975	-3.65151	0.00128152	---NA---
Contig0015511	-3.65246	0.0356215	---NA---
Contig0050515	-3.65501	0.00878396	---NA---
Contig0051491	-3.65597	0.0448518	---NA---
Contig0038206	-3.65712	0.00606823	---NA---
Contig0067773	-3.65715	0.00456621	---NA---
Contig0095507	-3.65769	0.0293498	---NA---
Contig0061459	-3.65979	0.0312574	---NA---
Contig0017208	-3.65983	3.37483e-06	---NA---
Contig0049775	-3.66647	0.00874291	---NA---
Contig0002276	-3.6673	0.0175277	---NA---
Contig0050387	-3.66891	0.00258358	---NA---
Contig0038808	-3.6704	2.69077e-05	---NA---
Contig0076943	-3.67103	0.0199412	---NA---
Contig0103483	-3.67161	0.00493215	---NA---
Contig0016373	-3.67165	0.00230714	---NA---
Contig0036726	-3.67231	0.0176655	---NA---
Contig0023355	-3.67265	3.05427e-09	---NA---
Contig0039232	-3.67624	0.000457542	---NA---
Contig0041852	-3.68191	0.00300455	---NA---
Contig0055069	-3.68221	0.000206929	---NA---
Contig0079737	-3.6838	0.000873838	---NA---
Contig0031065	-3.68516	0.0192068	---NA---
Contig0160517	-3.68528	0.0446732	---NA---
Contig0052232	-3.68795	0.0159604	---NA---
Contig0030122	-3.68795	0.000605616	---NA---
Contig0091011	-3.6883	0.00083578	---NA---
Contig0061787	-3.68877	0.00510247	---NA---
Contig0001836	-3.68883	0.00687395	---NA---
Contig0089147	-3.69402	0.00516644	---NA---
Contig0003123	-3.69585	0.000457542	---NA---
Contig0018545	-3.69676	1.81546e-06	---NA---
Contig0088106	-3.6974	0.00312486	---NA---
Contig0021027	-3.69755	0.00190327	---NA---
Contig0014057	-3.69789	0.0142708	---NA---
Contig0052435	-3.69997	0.00749178	---NA---
Contig0041689	-3.70111	0.0176655	---NA---
Contig0053345	-3.70249	0.0441032	---NA---
Contig0094838	-3.7027	0.047859	---NA---
Contig0013346	-3.70274	0.0328936	---NA---
Contig0113354	-3.70338	0.0294247	---NA---
Contig0034217	-3.70345	0.0459551	---NA---
Contig0062597	-3.70464	9.13495e-05	---NA---
Contig0041675	-3.70484	0.00118002	---NA---
Contig0041884	-3.7059	0.0338891	---NA---
Contig0040286	-3.70783	0.0102757	---NA---
Contig0006910	-3.70786	0.0232425	---NA---
Contig0112763	-3.70812	0.0163598	---NA---
Contig0047033	-3.70991	0.023246	---NA---
Contig0016695	-3.71062	2.64293e-06	---NA---
Contig0035349	-3.71246	0.00290267	---NA---
Contig0063275	-3.71271	0.017331	---NA---
Contig0009556	-3.71332	0.0140225	---NA---
Contig0014548	-3.71511	8.41214e-06	---NA---
Contig0054267	-3.71547	0.000294649	---NA---
Contig0079678	-3.71781	0.0115715	---NA---
Contig0081487	-3.71838	0.0306055	---NA---
Contig0099229	-3.71875	0.0109524	---NA---
Contig0084534	-3.71927	0.000543574	---NA---
Contig0034660	-3.71988	3.68655e-05	---NA---
Contig0000564	-3.72053	3.87533e-06	---NA---
Contig0009647	-3.72073	0.000284971	---NA---
Contig0027668	-3.72083	9.58302e-07	---NA---
Contig0035192	-3.72134	0.0322329	---NA---
Contig0066035	-3.72197	0.00079374	---NA---
Contig0054767	-3.72216	0.0319848	---NA---
Contig0039416	-3.72479	0.00529394	---NA---
Contig0018239	-3.72849	0.00626808	---NA---
Contig0061194	-3.72871	0.00256021	---NA---
Contig0064507	-3.72879	0.0146688	---NA---
Contig0030500	-3.72949	0.00171221	---NA---
Contig0047428	-3.7319	0.00495735	---NA---
Contig0044580	-3.733	0.0322011	---NA---
Contig0051414	-3.73887	0.00332876	---NA---
Contig0019713	-3.74116	3.61096e-06	---NA---
Contig0053590	-3.74129	0.00107423	---NA---
Contig0070881	-3.74138	0.0451934	CD22_HUMANRecName: Full=B-cell receptor CD22; AltName: Full=B-lymphocyte cell adhesion molecule; Short=BL-CAM; AltName: Full=Sialic acid-binding Ig-like lectin 2; Short=Siglec-2; AltName: Full=T-cell surface antigen Leu-14; AltName: CD_antigen=CD22; Flags: Precursor
Contig0006464	-3.74159	6.37403e-05	---NA---
Contig0007607	-3.74186	9.95873e-07	---NA---
Contig0022525	-3.74188	0.00854884	---NA---
Contig0048270	-3.74327	0.00116545	---NA---
Contig0039601	-3.74399	0.000442846	---NA---
Contig0033524	-3.74584	0.000922029	---NA---
Contig0042749	-3.74639	3.75553e-06	---NA---
Contig0085158	-3.74733	0.00169823	---NA---
Contig0030326	-3.74985	0.000304261	---NA---
Contig0096937	-3.75247	0.0214177	---NA---
Contig0028599	-3.75343	8.4223e-07	LORF2_HUMANRecName: Full=LINE-1 retrotransposable element ORF2 protein; Short=ORF2p; Includes: RecName: Full=Reverse transcriptase; Includes: RecName: Full=Endonuclease
Contig0092056	-3.75489	0.00847884	---NA---
Contig0131836	-3.75531	0.00391217	---NA---
Contig0028764	-3.75596	0.00238903	---NA---
Contig0106192	-3.75741	0.0437212	---NA---
Contig0122263	-3.75827	0.0396949	---NA---
Contig0024861	-3.75989	0.0481151	---NA---
Contig0053896	-3.76031	3.1157e-05	---NA---
Contig0057616	-3.76387	0.00128406	---NA---
Contig0071970	-3.76509	0.0464919	---NA---
Contig0025564	-3.76612	7.00742e-05	---NA---
Contig0020577	-3.76949	5.84241e-12	---NA---
Contig0062342	-3.7702	0.0116716	---NA---
Contig0066043	-3.77193	0.00396879	---NA---
Contig0051899	-3.77239	0.0054839	---NA---
Contig0023946	-3.77246	0.0132471	---NA---
Contig0074530	-3.77329	0.0127812	---NA---
Contig0041721	-3.7733	0.000592965	---NA---
Contig0036538	-3.77487	0.0162899	---NA---
Contig0124030	-3.77688	0.0011775	---NA---
Contig0071347	-3.78219	0.00227298	---NA---
Contig0031360	-3.78336	0.0390725	---NA---
Contig0054096	-3.78645	0.00326167	---NA---
Contig0024753	-3.78706	7.50766e-05	---NA---
Contig0014731	-3.78767	0.00576949	---NA---
Contig0069406	-3.78803	0.0338404	---NA---
Contig0076502	-3.79137	0.0269307	---NA---
Contig0008467	-3.79261	0.0462542	---NA---
Contig0075843	-3.79654	0.0334749	---NA---
Contig0090949	-3.79702	0.0352893	---NA---
Contig0039460	-3.79869	0.0492291	---NA---
Contig0019440	-3.79929	0.00207369	---NA---
Contig0019984	-3.7993	4.89867e-05	---NA---
Contig0067254	-3.8029	0.0160126	---NA---
Contig0027954	-3.80372	0.000454736	---NA---
Contig0047829	-3.81021	0.00886119	---NA---
Contig0043196	-3.81086	0.0230579	---NA---
Contig0033574	-3.81092	0.000291587	---NA---
Contig0068173	-3.81155	0.0355309	---NA---
Contig0064152	-3.8122	0.00259128	---NA---
Contig0138581	-3.81264	0.0387731	---NA---
Contig0061586	-3.81548	0.0207359	---NA---
Contig0015345	-3.81558	0.00036919	---NA---
Contig0067116	-3.81636	0.0496305	---NA---
Contig0037360	-3.8169	2.69389e-05	---NA---
Contig0099034	-3.81695	0.043087	---NA---
Contig0008658	-3.81905	0.0229895	CP1A1_MOUSERecName: Full=Cytochrome P450 1A1; AltName: Full=CYPIA1; AltName: Full=Cytochrome P450-P1
Contig0171894	-3.81956	0.0385938	---NA---
Contig0002855	-3.82181	1.00051e-07	---NA---
Contig0053809	-3.8219	0.00585588	---NA---
Contig0027274	-3.82249	0.00638951	---NA---
Contig0027577	-3.82544	0.00640345	---NA---
Contig0023629	-3.82571	0.0446358	---NA---
Contig0006152	-3.82638	0.00171319	---NA---
Contig0041302	-3.8264	0.000380601	---NA---
Contig0064289	-3.83093	0.0182576	---NA---
Contig0004318	-3.83121	0.0114162	---NA---
Contig0029663	-3.83168	3.204e-05	---NA---
Contig0038201	-3.83384	0.00246958	---NA---
Contig0047432	-3.83581	0.0228005	---NA---
Contig0126769	-3.8375	0.013875	---NA---
Contig0044845	-3.83863	0.0378059	---NA---
Contig0102749	-3.8411	0.00234266	---NA---
Contig0061795	-3.84268	0.00585327	---NA---
Contig0033638	-3.84632	0.00443619	---NA---
Contig0028961	-3.84674	0.0197505	---NA---
Contig0090463	-3.84703	0.0293363	---NA---
Contig0067477	-3.85515	0.000921214	---NA---
Contig0086670	-3.85532	0.00292385	---NA---
Contig0038695	-3.8566	0.0184348	---NA---
Contig0039176	-3.8581	0.00395726	---NA---
Contig0071058	-3.85814	0.00461482	---NA---
Contig0051254	-3.8628	0.0136164	---NA---
Contig0080607	-3.86461	7.92323e-05	---NA---
Contig0036639	-3.86585	0.0389516	---NA---
Contig0039523	-3.86791	0.00675584	---NA---
Contig0020611	-3.86794	0.00942911	---NA---
Contig0056798	-3.8684	0.00524635	---NA---
Contig0049653	-3.87116	0.0176655	---NA---
Contig0069291	-3.87163	7.92323e-05	---NA---
Contig0051377	-3.87171	0.00037551	---NA---
Contig0095922	-3.87282	0.00179972	---NA---
Contig0076058	-3.87388	0.0279266	---NA---
Contig0138000	-3.88571	0.0123545	---NA---
Contig0047066	-3.8863	0.0491111	---NA---
Contig0106216	-3.88774	0.0215932	---NA---
Contig0049023	-3.88926	0.000466844	---NA---
Contig0021114	-3.89164	0.0137124	---NA---
Contig0029802	-3.89185	5.55501e-07	---NA---
Contig0045355	-3.89286	0.0337142	---NA---
Contig0041800	-3.89319	0.024996	---NA---
Contig0007300	-3.89487	0.0316415	---NA---
Contig0044890	-3.89495	0.00818534	---NA---
Contig0045263	-3.89585	0.000884708	---NA---
Contig0059975	-3.89841	0.00858645	---NA---
Contig0002844	-3.90056	0.0120223	---NA---
Contig0022731	-3.90116	0.0387778	---NA---
Contig0068777	-3.90125	0.000114666	---NA---
Contig0066464	-3.90373	0.0144994	---NA---
Contig0060147	-3.90638	0.0387933	---NA---
Contig0039558	-3.90802	1.59463e-06	---NA---
Contig0094058	-3.90917	0.0253749	---NA---
Contig0040276	-3.91034	0.00656714	---NA---
Contig0047992	-3.91036	0.0481124	---NA---
Contig0014363	-3.91148	0.000563732	---NA---
Contig0001074	-3.9128	5.2877e-05	---NA---
Contig0093233	-3.91283	0.00149974	---NA---
Contig0030338	-3.91312	2.42235e-05	---NA---
Contig0039661	-3.91315	0.0176557	---NA---
Contig0108204	-3.91369	0.00419297	---NA---
Contig0065185	-3.91424	0.0379232	---NA---
Contig0002856	-3.91523	0.0020856	---NA---
Contig0054159	-3.91664	8.42259e-05	---NA---
Contig0051722	-3.91711	1.59036e-06	---NA---
Contig0077424	-3.91918	0.0279814	---NA---
Contig0045984	-3.92002	0.00894734	---NA---
Contig0107322	-3.92122	0.0092332	---NA---
Contig0058763	-3.92254	0.0254249	---NA---
Contig0143788	-3.92349	0.0361023	---NA---
Contig0035016	-3.92461	4.59707e-08	---NA---
Contig0024705	-3.92479	0.0193209	---NA---
Contig0030552	-3.92614	0.0186197	---NA---
Contig0097431	-3.92651	0.0251444	---NA---
Contig0094932	-3.92925	0.0354059	---NA---
Contig0021410	-3.92954	2.81136e-06	---NA---
Contig0075288	-3.93104	0.0342103	---NA---
Contig0112242	-3.93345	0.0303171	---NA---
Contig0068467	-3.93358	0.0247442	---NA---
Contig0051802	-3.93375	3.24298e-07	---NA---
Contig0018733	-3.93381	0.045519	---NA---
Contig0043348	-3.93396	5.21727e-06	---NA---
Contig0010757	-3.93403	3.21157e-09	---NA---
Contig0060455	-3.93552	0.000560206	---NA---
Contig0059562	-3.93841	0.00539773	---NA---
Contig0076295	-3.94024	0.0494242	---NA---
Contig0064255	-3.94115	0.00723759	---NA---
Contig0168064	-3.94133	0.0315705	---NA---
Contig0042874	-3.94206	1.22621e-09	---NA---
Contig0126089	-3.94228	0.0329078	---NA---
Contig0085393	-3.94558	0.0116716	---NA---
Contig0077870	-3.95065	0.0189313	---NA---
Contig0069749	-3.95067	0.00770385	---NA---
Contig0051898	-3.9509	0.0307517	---NA---
Contig0026054	-3.95536	0.039007	---NA---
Contig0044057	-3.95874	0.0040381	---NA---
Contig0004368	-3.96453	9.35922e-05	---NA---
Contig0093012	-3.96524	0.029546	---NA---
Contig0083134	-3.96533	0.0478657	---NA---
Contig0010663	-3.96586	8.11128e-05	---NA---
Contig0062811	-3.96822	3.98755e-05	---NA---
Contig0057795	-3.96827	0.0167464	---NA---
Contig0022352	-3.96896	0.0215663	---NA---
Contig0122929	-3.96964	0.00204209	---NA---
Contig0033466	-3.97052	0.0472808	---NA---
Contig0106789	-3.97431	0.0485672	---NA---
Contig0005220	-3.97435	1.53792e-08	---NA---
Contig0165266	-3.97545	0.0341712	---NA---
Contig0083365	-3.9763	0.049952	---NA---
Contig0116114	-3.97764	0.0212588	---NA---
Contig0149284	-3.97994	0.0226401	---NA---
Contig0057164	-3.98037	0.027712	---NA---
Contig0064325	-3.98057	0.0143156	---NA---
Contig0090986	-3.98068	0.023509	---NA---
Contig0013244	-3.98197	1.07514e-05	---NA---
Contig0032171	-3.98288	0.00261052	---NA---
Contig0075443	-3.98309	0.0132445	---NA---
Contig0023964	-3.98459	0.00119365	---NA---
Contig0015199	-3.98496	7.8254e-11	---NA---
Contig0054790	-3.98663	5.12055e-06	---NA---
Contig0072314	-3.9888	0.03159	---NA---
Contig0063495	-3.992	0.030907	---NA---
Contig0046957	-3.99316	0.0277595	---NA---
Contig0001005	-3.9935	0.037252	---NA---
Contig0107717	-3.99383	0.0140468	---NA---
Contig0064934	-3.99489	0.0206745	---NA---
Contig0035775	-3.99759	0.0249168	---NA---
Contig0036720	-3.99982	0.00105541	---NA---
Contig0007963	-4.00171	0.0147397	---NA---
Contig0013037	-4.00173	0.00225703	---NA---
Contig0035075	-4.00243	0.000184736	---NA---
Contig0051124	-4.00325	0.0489366	---NA---
Contig0038136	-4.00353	0.000318147	---NA---
Contig0045391	-4.00363	8.99762e-07	---NA---
Contig0099334	-4.00453	0.0126661	---NA---
Contig0046098	-4.00482	0.00582699	---NA---
Contig0047451	-4.01218	0.000333535	---NA---
Contig0037429	-4.01336	6.67103e-05	---NA---
Contig0047925	-4.01464	0.0319848	---NA---
Contig0037408	-4.01708	0.0303377	---NA---
Contig0077172	-4.01872	0.00171873	---NA---
Contig0089518	-4.01889	0.00490021	---NA---
Contig0103539	-4.01934	0.0311809	---NA---
Contig0089986	-4.02513	0.0367385	---NA---
Contig0109784	-4.02585	0.00931922	---NA---
Contig0049414	-4.02712	0.0214089	---NA---
Contig0049840	-4.02766	0.000457542	---NA---
Contig0038477	-4.02797	8.31407e-05	---NA---
Contig0047772	-4.03217	2.02861e-05	---NA---
Contig0027586	-4.03393	0.0166749	---NA---
Contig0109332	-4.03467	0.00796993	---NA---
Contig0061661	-4.0347	0.0350853	---NA---
Contig0021931	-4.03743	0.0119398	---NA---
Contig0053558	-4.03871	0.0381613	---NA---
Contig0107841	-4.03912	0.00957565	---NA---
Contig0028803	-4.04055	0.0122275	---NA---
Contig0051419	-4.04174	0.0356047	---NA---
Contig0051255	-4.04226	0.00734157	---NA---
Contig0070106	-4.04485	0.00312486	---NA---
Contig0090160	-4.04759	0.000553195	---NA---
Contig0061518	-4.04803	0.00461847	---NA---
Contig0040601	-4.04912	8.12479e-06	---NA---
Contig0032919	-4.05013	0.000345219	---NA---
Contig0087427	-4.05023	0.0149893	---NA---
Contig0069910	-4.05337	0.0119065	---NA---
Contig0070722	-4.0559	0.0126559	---NA---
Contig0090887	-4.05781	0.0214702	---NA---
Contig0098334	-4.05799	0.00592927	---NA---
Contig0158484	-4.05916	0.0165257	---NA---
Contig0060019	-4.06091	0.0126554	---NA---
Contig0067185	-4.06427	0.013875	---NA---
Contig0108584	-4.0649	0.00849591	---NA---
Contig0066324	-4.06518	0.0134583	---NA---
Contig0066564	-4.06592	0.0254203	---NA---
Contig0124761	-4.06687	0.0341617	---NA---
Contig0084770	-4.06738	0.0292576	---NA---
Contig0053402	-4.06905	0.00134759	---NA---
Contig0048942	-4.0701	0.00118367	---NA---
Contig0106932	-4.07178	0.0483274	---NA---
Contig0076243	-4.07234	0.00422355	---NA---
Contig0066950	-4.07272	0.0373763	---NA---
Contig0076826	-4.07276	0.00982992	---NA---
Contig0058087	-4.07325	0.0361401	---NA---
Contig0028409	-4.075	0.00166581	---NA---
Contig0031809	-4.07507	0.000980971	---NA---
Contig0036060	-4.07516	0.000231179	---NA---
Contig0030635	-4.07942	0.000582977	---NA---
Contig0118982	-4.07977	0.0339274	---NA---
Contig0036351	-4.08289	0.00896332	---NA---
Contig0113534	-4.08403	0.00993062	---NA---
Contig0118195	-4.08494	0.0048887	---NA---
Contig0090484	-4.08733	0.0177434	---NA---
Contig0053535	-4.09046	0.00317606	---NA---
Contig0042812	-4.09288	2.68719e-05	---NA---
Contig0093324	-4.09549	0.0357421	---NA---
Contig0045120	-4.09614	0.0329036	DGAT2_DANRERecName: Full=Diacylglycerol O-acyltransferase 2; AltName: Full=Diglyceride acyltransferase 2
Contig0089474	-4.09862	0.0466031	---NA---
Contig0067769	-4.10013	0.0453282	---NA---
Contig0022104	-4.10102	0.00629486	---NA---
Contig0006345	-4.10122	0.00104354	---NA---
Contig0026175	-4.10356	0.00527532	---NA---
Contig0015129	-4.10502	0.00678219	---NA---
Contig0119947	-4.10609	0.0419979	---NA---
Contig0080415	-4.10646	0.0020856	---NA---
Contig0037719	-4.10791	0.00543347	---NA---
Contig0094161	-4.10921	0.034682	---NA---
Contig0013977	-4.11047	0.00328966	---NA---
Contig0029447	-4.11118	0.000201654	---NA---
Contig0037694	-4.11333	0.00777912	---NA---
Contig0055010	-4.11576	0.010893	---NA---
Contig0078181	-4.11684	0.000345219	---NA---
Contig0057170	-4.11739	0.0166749	---NA---
Contig0056584	-4.11801	0.00402867	---NA---
Contig0054753	-4.11817	0.00136638	ZMYM6_HUMANRecName: Full=Zinc finger MYM-type protein 6; AltName: Full=Transposon-derived Buster2 transposase-like protein; AltName: Full=Zinc finger protein 258
Contig0055441	-4.11955	0.0104299	---NA---
Contig0056586	-4.12052	0.000353086	---NA---
Contig0060322	-4.12113	0.00647169	---NA---
Contig0124180	-4.12337	0.00193477	---NA---
Contig0072811	-4.12457	0.0231829	---NA---
Contig0024635	-4.12472	3.87533e-06	---NA---
Contig0076704	-4.1257	0.00493421	---NA---
Contig0021124	-4.12593	0.025803	---NA---
Contig0118044	-4.12621	0.0163598	---NA---
Contig0043676	-4.12673	0.00715358	---NA---
Contig0038499	-4.12862	0.000638788	---NA---
Contig0043981	-4.13042	0.00299854	---NA---
Contig0065492	-4.13083	0.0243274	STING_MOUSERecName: Full=Stimulator of interferon genes protein; Short=mSTING; AltName: Full=Endoplasmic reticulum interferon stimulator; Short=ERIS; AltName: Full=Mediator of IRF3 activation; Short=MMITA; AltName: Full=Transmembrane protein 173
Contig0098869	-4.13167	0.000457542	---NA---
Contig0018891	-4.13453	0.0107759	---NA---
Contig0046588	-4.13572	0.000391779	---NA---
Contig0037028	-4.13576	0.0118951	B3A2_HUMANRecName: Full=Anion exchange protein 2; Short=AE 2; Short=Anion exchanger 2; AltName: Full=Non-erythroid band 3-like protein; Short=BND3L; AltName: Full=Solute carrier family 4 member 2
Contig0024354	-4.13613	0.00136363	---NA---
Contig0160853	-4.13688	0.0447562	---NA---
Contig0053901	-4.13744	0.01292	---NA---
Contig0060087	-4.13996	0.0226999	---NA---
Contig0160376	-4.14006	0.00717128	---NA---
Contig0031082	-4.1408	0.013875	---NA---
Contig0067533	-4.14154	0.000881798	---NA---
Contig0001173	-4.14307	2.29086e-05	---NA---
Contig0072529	-4.14317	0.00821916	---NA---
Contig0108485	-4.14373	0.0430412	---NA---
Contig0011772	-4.1445	0.0309788	---NA---
Contig0044767	-4.14467	0.0248742	---NA---
Contig0038946	-4.14603	0.0269461	---NA---
Contig0038703	-4.14901	0.000550251	---NA---
Contig0093222	-4.14934	0.00952768	---NA---
Contig0101412	-4.15241	0.014764	---NA---
Contig0070220	-4.15445	0.0020856	---NA---
Contig0081627	-4.15544	0.000199951	---NA---
Contig0092242	-4.15601	0.00538185	---NA---
Contig0045778	-4.15969	0.000411443	---NA---
Contig0034979	-4.16167	0.0424296	---NA---
Contig0106555	-4.16235	0.00687777	---NA---
Contig0004411	-4.163	0	---NA---
Contig0025367	-4.16449	0.00126372	---NA---
Contig0032782	-4.16586	0.000727129	---NA---
Contig0029898	-4.16694	0.012365	---NA---
Contig0085886	-4.16703	0.00338996	---NA---
Contig0083081	-4.16731	0.0110408	---NA---
Contig0058447	-4.16908	0.03299	---NA---
Contig0056048	-4.17024	5.90826e-05	---NA---
Contig0059513	-4.17265	0.00381895	---NA---
Contig0040261	-4.1735	1.70414e-06	---NA---
Contig0041759	-4.17357	8.61613e-05	---NA---
Contig0060756	-4.17503	0.0222605	---NA---
Contig0025724	-4.17791	6.5807e-08	---NA---
Contig0032859	-4.17841	0.0165256	---NA---
Contig0036040	-4.1898	0.00690897	---NA---
Contig0020803	-4.19108	0.0437212	---NA---
Contig0044648	-4.19202	7.50766e-05	---NA---
Contig0103166	-4.19224	0.00646378	---NA---
Contig0070177	-4.19681	0.000451031	---NA---
Contig0046305	-4.20066	0.00246545	---NA---
Contig0044596	-4.20114	0.00207369	---NA---
Contig0020988	-4.20135	1.21228e-05	---NA---
Contig0023414	-4.20207	0.014103	---NA---
Contig0062310	-4.20315	0.000107936	---NA---
Contig0011802	-4.20539	9.16852e-05	---NA---
Contig0058224	-4.20615	0.011536	---NA---
Contig0197061	-4.20626	0.0463043	---NA---
Contig0055652	-4.2082	0.00836573	---NA---
Contig0043062	-4.20897	0.000267008	---NA---
Contig0068810	-4.21592	0.000163843	---NA---
Contig0156651	-4.21628	0.0451976	---NA---
Contig0074376	-4.21745	0.0386808	---NA---
Contig0011298	-4.21968	0.0486598	---NA---
Contig0015947	-4.22093	0.00271472	---NA---
Contig0106564	-4.22103	0.0228775	---NA---
Contig0126624	-4.22287	0.0159994	---NA---
Contig0105435	-4.22398	0.0174616	---NA---
Contig0100952	-4.22418	0.0352207	---NA---
Contig0028516	-4.22423	0.0170642	---NA---
Contig0033414	-4.22511	3.83733e-05	---NA---
Contig0032269	-4.22658	0.0456506	---NA---
Contig0098193	-4.23302	0.0114596	---NA---
Contig0151786	-4.23368	0.00727484	---NA---
Contig0045362	-4.2339	0.0257026	---NA---
Contig0086815	-4.23939	0.000494896	---NA---
Contig0095104	-4.23968	0.0036961	---NA---
Contig0062490	-4.24013	0.00348691	---NA---
Contig0083724	-4.24029	7.92323e-05	---NA---
Contig0070362	-4.24422	0.000392285	---NA---
Contig0065284	-4.24506	0.0226368	---NA---
Contig0029861	-4.24523	6.1426e-06	---NA---
Contig0038633	-4.24586	0.0325858	---NA---
Contig0061521	-4.24734	0.045644	---NA---
Contig0045598	-4.24794	0.0162753	---NA---
Contig0016993	-4.25016	1.30734e-05	---NA---
Contig0093289	-4.25273	0.0174593	---NA---
Contig0060928	-4.25416	0.00146561	---NA---
Contig0034810	-4.25633	0.000748298	---NA---
Contig0029979	-4.25725	0.00495056	---NA---
Contig0083328	-4.25863	0.000883595	---NA---
Contig0037594	-4.25902	0.033959	---NA---
Contig0039628	-4.25928	0.0154867	---NA---
Contig0026149	-4.25992	0.0498001	---NA---
Contig0083584	-4.26015	0.0314283	---NA---
Contig0051521	-4.26059	0.00344793	---NA---
Contig0082403	-4.26176	0.0319826	---NA---
Contig0058892	-4.26233	6.11227e-05	---NA---
Contig0162496	-4.26331	0.0436229	---NA---
Contig0101867	-4.26341	0.0246422	---NA---
Contig0045736	-4.26681	0.0389764	---NA---
Contig0051090	-4.26742	0.0188677	---NA---
Contig0043340	-4.26774	0.000436394	---NA---
Contig0006423	-4.26909	0.00142667	---NA---
Contig0025135	-4.2701	0.00170979	---NA---
Contig0004024	-4.2723	0.0189088	---NA---
Contig0012852	-4.27348	0.00924322	---NA---
Contig0029745	-4.27416	0.000618075	---NA---
Contig0042423	-4.27534	0.00126037	---NA---
Contig0015640	-4.27703	0.000323188	---NA---
Contig0043650	-4.27759	0.0065585	---NA---
Contig0047661	-4.28217	0.00374501	---NA---
Contig0036271	-4.28264	0.00568354	---NA---
Contig0062686	-4.2861	0.0084347	---NA---
Contig0004497	-4.2879	0.000996425	---NA---
Contig0048138	-4.28878	0.0041897	---NA---
Contig0067090	-4.2911	0.0200582	---NA---
Contig0063618	-4.29287	0.000164123	---NA---
Contig0002403	-4.29489	0.0389087	---NA---
Contig0040152	-4.29544	0.00154603	---NA---
Contig0015716	-4.29603	0.0337106	---NA---
Contig0037584	-4.29774	0.00405341	---NA---
Contig0042556	-4.29919	0.00766826	---NA---
Contig0033863	-4.30472	0.0395001	---NA---
Contig0061695	-4.3052	0.00335728	---NA---
Contig0117158	-4.30523	0.00932215	---NA---
Contig0087985	-4.30631	0.00375436	---NA---
Contig0111726	-4.3079	0.0148528	---NA---
Contig0010195	-4.30873	0.000587794	---NA---
Contig0059929	-4.30961	0.0287787	---NA---
Contig0076365	-4.31111	0.00379743	---NA---
Contig0080576	-4.31219	0.00330658	TLE2_MOUSERecName: Full=Transducin-like enhancer protein 2
Contig0059321	-4.31505	0.0279814	---NA---
Contig0082912	-4.31543	8.09425e-06	---NA---
Contig0042600	-4.31642	0.00117466	---NA---
Contig0095752	-4.31743	0.0312787	---NA---
Contig0089954	-4.32011	0.0415483	---NA---
Contig0071965	-4.32238	0.00655227	---NA---
Contig0039480	-4.32429	0.0314389	---NA---
Contig0034803	-4.32462	0.0408317	---NA---
Contig0018248	-4.32552	0.00236312	---NA---
Contig0118284	-4.3275	0.0247583	---NA---
Contig0056041	-4.3285	0.0186195	---NA---
Contig0032388	-4.33151	0.0152297	---NA---
Contig0112444	-4.33232	0.0342832	---NA---
Contig0071471	-4.3327	0.0417832	---NA---
Contig0048695	-4.33324	0.00142667	---NA---
Contig0128152	-4.33378	0.00708894	---NA---
Contig0100642	-4.33515	0.00851487	---NA---
Contig0088554	-4.33543	0.0250552	---NA---
Contig0100147	-4.33722	0.0142453	---NA---
Contig0037817	-4.34004	0.0132225	---NA---
Contig0097334	-4.34124	0.00159085	---NA---
Contig0086122	-4.34338	0.0350741	---NA---
Contig0089251	-4.34419	0.000404285	---NA---
Contig0078826	-4.34523	0.00764157	---NA---
Contig0135387	-4.34714	0.00473405	---NA---
Contig0046804	-4.34787	0.0259006	---NA---
Contig0008771	-4.34812	0.00230359	---NA---
Contig0055898	-4.35095	3.1396e-05	---NA---
Contig0061261	-4.35224	0.0413724	---NA---
Contig0098771	-4.3536	0.00293881	---NA---
Contig0156563	-4.35382	0.031237	---NA---
Contig0077285	-4.35444	0.0224051	---NA---
Contig0057385	-4.35671	0.00715153	---NA---
Contig0085609	-4.35778	0.0293363	---NA---
Contig0048310	-4.35833	0.000201105	---NA---
Contig0002623	-4.35865	0.0227707	---NA---
Contig0045997	-4.35946	3.70679e-07	---NA---
Contig0064223	-4.36476	0.000243577	---NA---
Contig0093248	-4.36504	0.0352373	---NA---
Contig0082769	-4.36567	0.000160346	---NA---
Contig0089436	-4.36593	0.020062	---NA---
Contig0048917	-4.36822	0.00113463	---NA---
Contig0053027	-4.36836	0.00647586	---NA---
Contig0046580	-4.36987	0.024601	---NA---
Contig0105471	-4.36988	0.0142337	---NA---
Contig0057691	-4.37112	0.0164635	---NA---
Contig0062780	-4.37157	0.0160392	---NA---
Contig0100904	-4.37415	0.0126227	---NA---
Contig0081755	-4.37566	0.00385838	---NA---
Contig0052650	-4.37588	0.00730805	---NA---
Contig0007251	-4.37597	0.0298619	---NA---
Contig0168511	-4.38001	0.0216525	---NA---
Contig0035346	-4.38108	0.0243502	---NA---
Contig0037226	-4.38515	0.000306207	MFAP4_BOVINRecName: Full=Microfibril-associated glycoprotein 4; AltName: Full=36 kDa microfibril-associated glycoprotein; Short=36 kDa MAP; Flags: Precursor
Contig0101329	-4.3879	0.00130975	---NA---
Contig0046245	-4.38806	0.000433167	---NA---
Contig0077308	-4.39165	0.00117802	---NA---
Contig0012607	-4.39297	4.59694e-08	---NA---
Contig0064962	-4.39391	0.00251743	---NA---
Contig0035198	-4.39393	8.27817e-05	---NA---
Contig0098302	-4.39589	0.0468969	---NA---
Contig0044985	-4.39595	0.00230359	---NA---
Contig0020245	-4.39612	0.0310635	---NA---
Contig0031339	-4.39928	0.00886548	---NA---
Contig0006054	-4.39931	0.00173268	---NA---
Contig0087377	-4.39975	0.00105192	---NA---
Contig0072446	-4.40081	0.000306199	---NA---
Contig0045323	-4.40247	0.0225506	---NA---
Contig0130903	-4.40413	0.0268688	---NA---
Contig0058205	-4.40637	0.0159412	---NA---
Contig0050339	-4.40672	0.00541667	---NA---
Contig0147904	-4.40809	0.0306055	---NA---
Contig0018983	-4.40866	0.00878396	---NA---
Contig0005970	-4.40987	5.40961e-07	---NA---
Contig0102457	-4.41051	0.0266278	---NA---
Contig0045132	-4.41102	0.0442178	---NA---
Contig0059245	-4.41414	0.0230239	---NA---
Contig0059120	-4.41506	0.0132445	---NA---
Contig0092760	-4.41711	0.0364886	---NA---
Contig0112307	-4.41972	0.005257	---NA---
Contig0056414	-4.42062	0.000924136	---NA---
Contig0074407	-4.4218	0.0281776	---NA---
Contig0052073	-4.42364	0.00715358	---NA---
Contig0020503	-4.42435	0.00924186	---NA---
Contig0018860	-4.42646	1.07686e-05	---NA---
Contig0051135	-4.42829	0.00131662	---NA---
Contig0125734	-4.4314	0.00642458	---NA---
Contig0033233	-4.4316	0.00189293	---NA---
Contig0024275	-4.43194	0.0025827	---NA---
Contig0091528	-4.4322	0.00980178	---NA---
Contig0062589	-4.43352	0.010464	---NA---
Contig0086662	-4.43528	0.000997353	---NA---
Contig0069183	-4.43818	0.0479919	---NA---
Contig0103354	-4.43899	0.0254002	---NA---
Contig0090858	-4.44013	0.0219469	---NA---
Contig0073776	-4.44025	0.00233203	---NA---
Contig0062620	-4.4428	0.0303895	---NA---
Contig0119876	-4.4448	0.0246422	---NA---
Contig0032611	-4.44496	0.0306525	---NA---
Contig0093760	-4.44564	0.00501037	---NA---
Contig0079482	-4.44649	0.0162338	---NA---
Contig0108303	-4.44654	0.00838582	---NA---
Contig0035450	-4.44734	0.0366332	---NA---
Contig0053046	-4.44783	0.0030668	---NA---
Contig0018517	-4.44796	0.00649043	---NA---
Contig0164558	-4.44912	0.0312787	---NA---
Contig0070250	-4.45538	0.0364982	---NA---
Contig0036401	-4.45653	0.000323518	---NA---
Contig0099087	-4.45706	0.0399598	---NA---
Contig0022668	-4.45728	0.00970742	---NA---
Contig0036859	-4.45862	0.00662658	---NA---
Contig0084340	-4.46116	0.00294125	---NA---
Contig0066074	-4.46451	0.00220318	---NA---
Contig0110351	-4.4673	0.0231354	---NA---
Contig0040669	-4.47153	4.00188e-06	---NA---
Contig0159380	-4.47696	0.0344187	---NA---
Contig0037428	-4.47954	1.96428e-05	---NA---
Contig0034201	-4.48042	0.030623	---NA---
Contig0037731	-4.48172	0.000464169	---NA---
Contig0104541	-4.4843	0.0180083	---NA---
Contig0069064	-4.48568	0.00723759	---NA---
Contig0074628	-4.48582	0.00102346	---NA---
Contig0059338	-4.48687	0.000464169	---NA---
Contig0076817	-4.48926	0.000270396	---NA---
Contig0064273	-4.48933	0.0100717	---NA---
Contig0109506	-4.4921	0.0225506	---NA---
Contig0096388	-4.493	0.0326484	---NA---
Contig0032598	-4.49568	0.0032123	---NA---
Contig0030719	-4.49573	6.96538e-06	---NA---
Contig0073316	-4.49609	0.0119156	---NA---
Contig0066879	-4.49985	0.0380844	---NA---
Contig0116787	-4.5025	0.00178518	---NA---
Contig0044652	-4.50436	0.00038707	---NA---
Contig0027280	-4.50786	0.00242596	---NA---
Contig0074164	-4.50806	0.00446658	---NA---
Contig0052355	-4.50877	0.0146063	---NA---
Contig0072410	-4.50901	0.0203049	---NA---
Contig0036727	-4.51185	0.00104549	H1_ONCMYRecName: Full=Histone H1; Contains: RecName: Full=Oncorhyncin II
Contig0011476	-4.515	0.0243274	---NA---
Contig0056337	-4.51547	0.012812	---NA---
Contig0125087	-4.51851	0.0120349	---NA---
Contig0053748	-4.51869	0.000138427	---NA---
Contig0088722	-4.51999	0.0326484	---NA---
Contig0084362	-4.52044	0.0225855	---NA---
Contig0053580	-4.5218	0.0229451	---NA---
Contig0007516	-4.52213	2.46725e-06	---NA---
Contig0149208	-4.52227	0.0270514	---NA---
Contig0065433	-4.52346	0.00135279	---NA---
Contig0070943	-4.52578	0.0119564	---NA---
Contig0077432	-4.5263	0.0220056	---NA---
Contig0123150	-4.52683	0.0109419	---NA---
Contig0071321	-4.52694	0.00177983	---NA---
Contig0018602	-4.52757	0.0268688	---NA---
Contig0149623	-4.52975	0.0371599	---NA---
Contig0021241	-4.53568	0.0116876	---NA---
Contig0023179	-4.53689	6.64316e-07	---NA---
Contig0006522	-4.53814	0.00343167	---NA---
Contig0148877	-4.53853	0.0441956	---NA---
Contig0028245	-4.53897	0.0156022	---NA---
Contig0048915	-4.5391	0.000183441	---NA---
Contig0053127	-4.54095	0.00428779	---NA---
Contig0012306	-4.54255	7.59194e-05	---NA---
Contig0155436	-4.54256	0.0357537	---NA---
Contig0001798	-4.5428	0.000716323	---NA---
Contig0055982	-4.54687	0.0342561	---NA---
Contig0067253	-4.54747	0.00259346	---NA---
Contig0068821	-4.54774	0.00742177	---NA---
Contig0073990	-4.54834	0.0202839	---NA---
Contig0145099	-4.54835	0.0465766	---NA---
Contig0168631	-4.55199	0.024996	---NA---
Contig0115033	-4.5547	0.00715554	---NA---
Contig0070128	-4.5549	0.00166581	---NA---
Contig0030630	-4.55536	0.0047582	---NA---
Contig0040390	-4.55887	2.71853e-06	---NA---
Contig0002851	-4.5602	1.77422e-07	---NA---
Contig0029629	-4.56066	0.00692899	---NA---
Contig0047785	-4.56669	0.0218977	---NA---
Contig0048231	-4.5716	0.000396121	---NA---
Contig0058252	-4.57316	0.0238459	---NA---
Contig0035310	-4.57533	0.00543347	---NA---
Contig0039090	-4.57654	0.000143105	---NA---
Contig0057886	-4.57661	0.000146523	---NA---
Contig0021890	-4.57803	0.0118629	---NA---
Contig0029121	-4.57962	0.0181018	---NA---
Contig0044163	-4.58114	0.022367	LORF2_MOUSERecName: Full=LINE-1 retrotransposable element ORF2 protein; Short=ORF2p; AltName: Full=Long interspersed element-1; Short=L1; AltName: Full=Retrovirus-related Pol polyprotein LINE-1; Includes: RecName: Full=Reverse transcriptase; Includes: RecName: Full=Endonuclease
Contig0100006	-4.58178	0.0139856	---NA---
Contig0048867	-4.58187	4.87224e-05	---NA---
Contig0025062	-4.58336	0.00629843	---NA---
Contig0029738	-4.59018	0.0492291	---NA---
Contig0095805	-4.59396	0.0250711	---NA---
Contig0115348	-4.59684	0.00987938	---NA---
Contig0006051	-4.59848	0.0453845	---NA---
Contig0091577	-4.60047	0.048293	---NA---
Contig0065817	-4.60082	0.0326065	---NA---
Contig0040288	-4.60132	0.00012749	---NA---
Contig0023703	-4.60154	0.00293444	---NA---
Contig0056180	-4.6114	0.00818534	---NA---
Contig0080794	-4.61169	0.000464169	---NA---
Contig0095775	-4.61269	0.0220172	---NA---
Contig0075589	-4.61511	0.00268227	---NA---
Contig0071933	-4.62033	0.0275712	---NA---
Contig0064590	-4.62503	0.00164381	---NA---
Contig0071601	-4.62749	0.0342561	---NA---
Contig0108208	-4.6275	0.0326484	---NA---
Contig0105369	-4.62892	0.0319826	---NA---
Contig0074497	-4.63117	0.0250711	---NA---
Contig0137335	-4.63171	0.0494501	---NA---
Contig0023413	-4.63339	0.000121921	---NA---
Contig0053109	-4.63353	0.000252955	---NA---
Contig0069698	-4.63376	0.00419658	---NA---
Contig0048782	-4.64149	0.00293004	---NA---
Contig0039236	-4.64154	2.08467e-05	---NA---
Contig0117110	-4.64186	0.00941756	---NA---
Contig0014479	-4.64221	0.000205066	---NA---
Contig0080004	-4.64222	0.0201362	---NA---
Contig0056274	-4.64343	0.000982795	---NA---
Contig0043790	-4.64574	4.87224e-05	---NA---
Contig0038972	-4.64628	0.00687777	---NA---
Contig0049420	-4.64778	0.00198004	---NA---
Contig0058453	-4.65021	0.0466031	---NA---
Contig0022795	-4.65156	3.24298e-07	---NA---
Contig0099121	-4.65167	0.00369072	---NA---
Contig0024203	-4.65287	0.0014616	---NA---
Contig0061777	-4.65367	7.21314e-05	---NA---
Contig0012416	-4.65515	8.01942e-05	---NA---
Contig0003098	-4.65574	0.0358802	---NA---
Contig0040514	-4.65751	0.000910928	---NA---
Contig0118291	-4.66012	0.0129945	---NA---
Contig0031383	-4.66044	0.00258358	---NA---
Contig0054748	-4.66342	0.021496	---NA---
Contig0069136	-4.6654	0.0196328	---NA---
Contig0086423	-4.66819	0.0350891	---NA---
Contig0005053	-4.66997	0.00042057	---NA---
Contig0084904	-4.67373	0.000727551	---NA---
Contig0007201	-4.67541	5.13301e-05	---NA---
Contig0116657	-4.67622	8.51357e-06	---NA---
Contig0067977	-4.67986	0.0043635	---NA---
Contig0081719	-4.68043	0.00943912	---NA---
Contig0044267	-4.68054	0.00100788	---NA---
Contig0069215	-4.68215	0.01731	---NA---
Contig0055238	-4.68265	0.00166581	---NA---
Contig0060611	-4.68358	0.00419267	---NA---
Contig0060500	-4.68576	0.00161547	---NA---
Contig0061335	-4.68731	0.0112807	---NA---
Contig0072337	-4.68892	0.0268064	---NA---
Contig0032183	-4.68997	0.000304261	---NA---
Contig0089764	-4.691	0.00578342	---NA---
Contig0090156	-4.69104	0.0296709	---NA---
Contig0004086	-4.69293	0.00647598	---NA---
Contig0118090	-4.69515	0.00242147	---NA---
Contig0012778	-4.69556	0.0108067	---NA---
Contig0089509	-4.69919	0.000954675	---NA---
Contig0095906	-4.70011	0.0291166	---NA---
Contig0026974	-4.70283	0.000178853	---NA---
Contig0019811	-4.70389	0.0424387	---NA---
Contig0052958	-4.70419	0.00239564	---NA---
Contig0078557	-4.70604	0.0300305	---NA---
Contig0090483	-4.70806	0.0279079	---NA---
Contig0105266	-4.70972	0.0302454	---NA---
Contig0075467	-4.71017	0.0114624	---NA---
Contig0033592	-4.7107	0.0300107	---NA---
Contig0081137	-4.71229	0.00196454	---NA---
Contig0141285	-4.71237	0.0393843	---NA---
Contig0058137	-4.71467	0.0279079	---NA---
Contig0063820	-4.71615	0.029774	---NA---
Contig0056124	-4.71665	0.000128037	---NA---
Contig0136089	-4.71993	0.029246	---NA---
Contig0162674	-4.72181	0.0436229	---NA---
Contig0055186	-4.72247	0.0485672	---NA---
Contig0042631	-4.72352	0.0119353	---NA---
Contig0091001	-4.7253	0.00171319	---NA---
Contig0107058	-4.72885	0.025832	---NA---
Contig0071664	-4.73167	0.0164869	---NA---
Contig0008413	-4.73336	0.0482142	---NA---
Contig0005225	-4.73517	0.0273093	---NA---
Contig0120028	-4.73534	0.0233787	---NA---
Contig0011804	-4.73938	0.00304642	---NA---
Contig0062644	-4.73969	0.0465882	---NA---
Contig0057892	-4.74139	0.00119953	---NA---
Contig0081498	-4.74148	0.00200929	---NA---
Contig0159373	-4.74256	0.00576188	---NA---
Contig0012246	-4.74435	0.00338996	---NA---
Contig0082457	-4.74794	0.00191303	---NA---
Contig0007718	-4.7483	3.78875e-05	---NA---
Contig0055020	-4.75	1.77422e-07	---NA---
Contig0002641	-4.75118	5.43547e-06	---NA---
Contig0098186	-4.75169	0.0185993	---NA---
Contig0207093	-4.75204	0.0149761	---NA---
Contig0021929	-4.75427	0.0196077	---NA---
Contig0019336	-4.75736	0.00672806	---NA---
Contig0091743	-4.75817	0.0354893	---NA---
Contig0024464	-4.76059	0.032406	---NA---
Contig0065700	-4.76269	0.00197306	---NA---
Contig0026732	-4.76275	0.00179972	---NA---
Contig0109341	-4.76829	0.0158081	---NA---
Contig0149791	-4.76835	0.00938905	---NA---
Contig0057910	-4.76939	0.00419952	---NA---
Contig0108998	-4.77043	0.0215262	---NA---
Contig0128788	-4.77147	0.0224217	---NA---
Contig0017329	-4.7724	0.00144691	---NA---
Contig0039563	-4.77717	0.0251444	---NA---
Contig0036723	-4.77728	0.0107844	---NA---
Contig0058253	-4.77823	0.0212588	---NA---
Contig0032296	-4.77947	0.0001992	---NA---
Contig0040656	-4.78228	0.000481884	---NA---
Contig0063520	-4.7824	0.00117024	---NA---
Contig0006822	-4.78306	1.89447e-10	---NA---
Contig0046924	-4.78442	9.15636e-06	---NA---
Contig0102529	-4.78462	0.0176655	---NA---
Contig0093271	-4.78469	0.00264312	---NA---
Contig0128315	-4.78731	0.0386842	---NA---
Contig0051033	-4.78768	0.00504154	---NA---
Contig0114222	-4.78911	0.0363151	---NA---
Contig0049359	-4.79202	0.0204283	---NA---
Contig0176759	-4.79349	0.021683	---NA---
Contig0045929	-4.79635	7.06906e-05	---NA---
Contig0111893	-4.80139	0.011493	---NA---
Contig0067995	-4.80248	4.69436e-05	---NA---
Contig0159295	-4.80427	0.0273998	---NA---
Contig0035327	-4.80457	0.0387421	---NA---
Contig0057260	-4.80537	0.0377727	---NA---
Contig0064870	-4.80851	0.00834487	---NA---
Contig0039060	-4.80866	0.0121181	---NA---
Contig0027518	-4.81206	0.033959	---NA---
[truncated: 2,063 more rows]

## Sheet: Brain 72 hpi
Name	Fold change	FDR p-value	Blast2Go UniProt/SwissProt Description
Contig0139056	4713.6	2.03817e-10	PRL_DICLARecName: Full=Prolactin; Short=PRL; Flags: Precursor
Contig0244701	1332.49	1.41632e-06	SOMA_DICLARecName: Full=Somatotropin; AltName: Full=Growth hormone; Flags: Precursor
Contig0016137	51.5367	5.60192e-08	---NA---
Contig0075036	48.0403	0.0126785	---NA---
Contig0074247	42.0466	0.0224732	---NA---
Contig0049903	32.3988	0.0493008	---NA---
Contig0037250	29.384	0.00488011	---NA---
Contig0245344	27.9038	0.0438551	TSHB_ONCMYRecName: Full=Thyrotropin subunit beta; AltName: Full=Thyroid-stimulating hormone subunit beta; Short=TSH-B; Short=TSH-beta; AltName: Full=Thyrotropin beta chain; Flags: Precursor
Contig0069005	25.9377	0.00807188	---NA---
Contig0034909	25.8059	0.0122295	SYCM_HUMANRecName: Full=Probable cysteine--tRNA ligase, mitochondrial; AltName: Full=Cysteinyl-tRNA synthetase; Short=CysRS; Flags: Precursor
Contig0094604	24.4773	0.00872819	---NA---
Contig0065609	22.6731	0.0144924	---NA---
Contig0081698	22.5001	0.0143079	---NA---
Contig0078181	22.0212	0.0143559	---NA---
Contig0087427	21.825	0.0170866	---NA---
Contig0070556	20.6365	0.0199852	---NA---
Contig0179551	20.4957	0.0295924	---NA---
Contig0043803	20.4385	0.0233958	---NA---
Contig0097638	20.2879	0.0209197	---NA---
Contig0016827	19.9498	0.000321255	---NA---
Contig0125338	19.8203	0.0331193	---NA---
Contig0019570	19.556	0.0275656	---NA---
Contig0075156	19.5298	0.000197539	GLHA_MORSARecName: Full=Glycoprotein hormones alpha chain; AltName: Full=GTH-alpha; AltName: Full=Gonadotropin alpha chain; Flags: Precursor
Contig0043152	19.3289	0.0292389	---NA---
Contig0052435	19.0471	0.00392954	---NA---
Contig0054836	18.8932	0.00821206	---NA---
Contig0025542	18.6589	0.0055773	---NA---
Contig0111917	18.5979	0.0392137	---NA---
Contig0099083	18.5488	0.0329467	---NA---
Contig0041302	17.8103	0.000398129	---NA---
Contig0012778	17.614	0.00616722	---NA---
Contig0093828	17.1582	0.0462494	---NA---
Contig0035422	17.1139	0.00104087	---NA---
Contig0023487	16.0692	0.0108901	---NA---
Contig0042678	16.0666	0.00228299	---NA---
Contig0081486	14.9354	0.0161122	---NA---
Contig0019341	14.8772	0.006137	---NA---
Contig0054001	14.7571	0.0241934	---NA---
Contig0065581	14.5904	0.00272555	---NA---
Contig0109443	14.5384	0.00157385	---NA---
Contig0059625	14.4778	0.00535248	---NA---
Contig0045997	14.4705	2.51785e-06	---NA---
Contig0014133	14.4166	0.000673885	---NA---
Contig0016544	14.35	0.000255107	---NA---
Contig0025327	14.3317	0.00805989	---NA---
Contig0035982	13.9693	2.22791e-05	---NA---
Contig0079814	13.9094	0.0246034	---NA---
Contig0080499	13.8623	0.0360727	---NA---
Contig0032183	13.7413	0.00698745	---NA---
Contig0039163	13.6235	3.47486e-08	---NA---
Contig0018318	13.5837	0.00995452	---NA---
Contig0043340	13.5808	0.0330525	---NA---
Contig0034353	13.2991	0.00180146	---NA---
Contig0047655	13.2585	0.0399543	---NA---
Contig0057984	13.2513	0.0221352	---NA---
Contig0147077	13.2442	0.0466192	PTX4_MOUSERecName: Full=Pentraxin-4; Flags: Precursor
Contig0040628	13.2262	0.0355959	COLI_THUOBRecName: Full=Pro-opiomelanocortin; Short=POMC; AltName: Full=Corticotropin-lipotropin; Contains: RecName: Full=Corticotropin; AltName: Full=Adrenocorticotropic hormone; Short=ACTH; Contains: RecName: Full=Melanocyte-stimulating hormone alpha; Short=Alpha-MSH; AltName: Full=Melanotropin alpha; Contains: RecName: Full=Corticotropin-like intermediary peptide; Short=CLIP; Contains: RecName…
Contig0030904	13.1709	2.89199e-11	---NA---
Contig0090160	13.0068	0.0100557	---NA---
Contig0074407	12.8848	0.014417	---NA---
Contig0103549	12.8118	0.0108636	---NA---
Contig0071682	12.803	0.00922198	---NA---
Contig0029829	12.7978	0.00107129	---NA---
Contig0104457	12.7456	0.0211605	---NA---
Contig0039661	12.6771	0.0119407	---NA---
Contig0019440	12.5956	0.00208315	---NA---
Contig0056976	12.4686	0.0152711	---NA---
Contig0073232	12.3663	0.018461	---NA---
Contig0102279	12.3434	0.00466997	---NA---
Contig0026709	12.2902	0.0166078	---NA---
Contig0105435	12.0793	0.0392394	---NA---
Contig0066696	12.0539	0.0146016	---NA---
Contig0063520	11.7014	0.0105727	---NA---
Contig0014491	11.6938	0.0180001	---NA---
Contig0054270	11.6819	0.00526993	---NA---
Contig0020268	11.6744	0.0227381	---NA---
Contig0131836	11.2865	0.0270918	---NA---
Contig0027030	11.1467	1.72399e-07	---NA---
Contig0091217	11.1193	0.0204605	---NA---
Contig0012705	11.0181	0.0420739	---NA---
Contig0039083	11.0043	0.00101602	---NA---
Contig0067858	10.9953	0.00664715	---NA---
Contig0001904	10.9856	0.000122814	LORF2_MOUSERecName: Full=LINE-1 retrotransposable element ORF2 protein; Short=ORF2p; AltName: Full=Long interspersed element-1; Short=L1; AltName: Full=Retrovirus-related Pol polyprotein LINE-1; Includes: RecName: Full=Reverse transcriptase; Includes: RecName: Full=Endonuclease
Contig0034557	10.9442	0.00385418	---NA---
Contig0160971	10.7362	0.00719902	---NA---
Contig0032782	10.6658	0.000689353	---NA---
Contig0084387	10.614	0.043115	---NA---
Contig0080415	10.5597	0.0104088	---NA---
Contig0026724	10.5577	0.00424512	---NA---
Contig0017187	10.488	5.2438e-07	---NA---
Contig0063379	10.3705	0.0334299	---NA---
Contig0048914	10.2382	0.0457278	---NA---
Contig0062147	10.1866	0.0377397	---NA---
Contig0099034	10.1844	0.0360727	---NA---
Contig0049644	10.1195	0.000321611	---NA---
Contig0033574	10.0828	0.000504816	---NA---
Contig0035458	10.0159	0.00316211	---NA---
Contig0075948	9.99816	0.044496	---NA---
Contig0048570	9.97303	0.026073	PRS48_MOUSERecName: Full=Serine protease 48; AltName: Full=Epidermis-specific serine protease-like protein; Flags: Precursor
Contig0047796	9.91899	0.0068595	---NA---
Contig0030042	9.85741	0.0145933	---NA---
Contig0094377	9.82366	0.032733	---NA---
Contig0103757	9.81321	0.0484771	---NA---
Contig0122659	9.66657	0.0297247	---NA---
Contig0124194	9.58981	0.0288682	---NA---
Contig0005178	9.51704	0.0117835	---NA---
Contig0057159	9.50381	0.0305667	---NA---
Contig0006822	9.47728	1.3406e-08	---NA---
Contig0032070	9.4599	0.000503118	---NA---
Contig0186232	9.44677	0.0310968	---NA---
Contig0095104	9.41177	0.0390908	---NA---
Contig0040390	9.4033	0.000877334	---NA---
Contig0041226	9.27236	0.000212115	---NA---
Contig0022100	9.27012	1.7277e-07	---NA---
Contig0039090	9.22604	0.000779105	---NA---
Contig0192856	9.19266	0.0388085	---NA---
Contig0085198	9.19055	0.000488781	---NA---
Contig0061325	9.16064	0.029162	---NA---
Contig0000422	9.0767	0.017212	---NA---
Contig0002622	9.06158	0.000624703	---NA---
Contig0054649	9.02146	0.0139846	---NA---
Contig0038477	9.01136	0.013293	---NA---
Contig0009647	8.92714	3.02373e-05	---NA---
Contig0050906	8.91877	2.75095e-05	---NA---
Contig0070914	8.89778	0.00630743	---NA---
Contig0138847	8.87317	0.00736045	---NA---
Contig0118125	8.85624	0.0408322	---NA---
Contig0067773	8.8547	0.0150914	---NA---
Contig0021531	8.78263	0.00186724	---NA---
Contig0053722	8.68801	2.41806e-06	---NA---
Contig0082653	8.64096	0.0240301	---NA---
Contig0030829	8.61113	0.0031048	---NA---
Contig0041147	8.6037	6.10752e-07	---NA---
Contig0055589	8.56821	0.0104255	---NA---
Contig0076100	8.54805	0.0109541	HERC4_MOUSERecName: Full=Probable E3 ubiquitin-protein ligase HERC4; AltName: Full=HECT domain and RCC1-like domain-containing protein 4; AltName: Full=HECT-type E3 ubiquitin transferase HERC4
Contig0017365	8.45923	0.0183726	---NA---
Contig0038516	8.40846	9.57505e-06	---NA---
Contig0057100	8.40339	0.00959451	---NA---
Contig0066903	8.38816	0.0308664	---NA---
Contig0022840	8.38419	0.00378649	---NA---
Contig0141266	8.3828	0.0266714	---NA---
Contig0080727	8.36466	0.00721936	---NA---
Contig0018572	8.34699	0.0092579	---NA---
Contig0071982	8.28959	0.0303331	---NA---
Contig0025497	8.25618	0.00155117	---NA---
Contig0043676	8.23296	0.0134901	---NA---
Contig0032919	8.1816	0.00756573	---NA---
Contig0126549	8.15184	0.0355959	---NA---
Contig0079737	8.12623	0.0308664	---NA---
Contig0055898	7.98819	0.00302024	---NA---
Contig0039558	7.96672	3.67033e-06	---NA---
Contig0020225	7.90061	0.0436396	---NA---
Contig0028409	7.88994	0.00922198	---NA---
Contig0007607	7.83874	6.82036e-08	---NA---
Contig0031809	7.83752	0.0216674	---NA---
Contig0032325	7.83007	0.000268268	---NA---
Contig0015199	7.7903	3.13464e-05	---NA---
Contig0101228	7.74144	0.0313397	---NA---
Contig0090814	7.73671	0.0141247	---NA---
Contig0008145	7.68247	0.0217258	---NA---
Contig0053044	7.67348	0.0295924	---NA---
Contig0070870	7.65198	0.0327953	---NA---
Contig0050718	7.63137	0.0205483	---NA---
Contig0083090	7.61092	0.046806	---NA---
Contig0032634	7.61055	0.0400921	---NA---
Contig0105179	7.60922	0.00426829	---NA---
Contig0038065	7.59399	0.00196047	---NA---
Contig0089819	7.57713	0.0203907	---NA---
Contig0021087	7.56312	0.0313393	---NA---
Contig0021249	7.54159	0.0166079	---NA---
Contig0027770	7.47929	0.00174823	---NA---
Contig0093295	7.46249	0.0285608	---NA---
Contig0014239	7.44145	0.00787983	---NA---
Contig0097643	7.44021	0.0209089	---NA---
Contig0068134	7.42917	0.00721732	---NA---
Contig0052519	7.38658	0.000468266	---NA---
Contig0116324	7.38623	0.016013	---NA---
Contig0022442	7.36509	0.0490139	---NA---
Contig0024781	7.3515	2.86416e-05	---NA---
Contig0003822	7.34448	0.0257848	---NA---
Contig0032344	7.34218	2.50436e-05	---NA---
Contig0032613	7.32347	0.0269137	---NA---
Contig0057616	7.32312	0.0109239	---NA---
Contig0019524	7.31698	0.0444415	---NA---
Contig0107814	7.26825	0.0140258	---NA---
Contig0022926	7.25482	0.00894462	---NA---
Contig0043378	7.24601	0.023349	---NA---
Contig0021799	7.20883	2.8259e-05	---NA---
Contig0049532	7.16868	0.013779	---NA---
Contig0049452	7.16803	0.0122295	---NA---
Contig0038699	7.16303	0.0189772	---NA---
Contig0122149	7.12962	0.0415909	---NA---
Contig0055815	7.12799	0.0360914	---NA---
Contig0025357	7.11745	0.00112473	---NA---
Contig0022106	7.09387	3.51859e-10	---NA---
Contig0037428	7.08291	0.00118036	---NA---
Contig0082912	7.07693	0.00268974	---NA---
Contig0126436	7.06813	0.000370917	SACS_MOUSERecName: Full=Sacsin; AltName: Full=DnaJ homolog subfamily C member 29; Short=DNAJC29
Contig0060463	7.06777	0.0308847	CXCL9_BOVINRecName: Full=C-X-C motif chemokine 9; AltName: Full=Small-inducible cytokine B9; Flags: Precursor
Contig0042874	7.06616	9.60256e-07	---NA---
Contig0002856	7.05397	0.0244438	---NA---
Contig0034945	7.02224	0.00584057	---NA---
Contig0032357	7.01657	0.0460623	---NA---
Contig0055840	6.97708	0.00526993	---NA---
Contig0042812	6.96769	0.00020015	---NA---
Contig0020577	6.91901	0	---NA---
Contig0030868	6.91307	0.0103638	---NA---
Contig0071063	6.87143	0.00105694	---NA---
Contig0009157	6.85737	0.00449272	---NA---
Contig0066043	6.8455	0.0199774	---NA---
Contig0020021	6.81976	0.0150914	---NA---
Contig0004722	6.81354	0.0127288	---NA---
Contig0040514	6.79738	0.0414663	---NA---
Contig0093454	6.78811	0.0194933	---NA---
Contig0024427	6.7731	0.00833634	---NA---
Contig0015692	6.75685	0.00451545	---NA---
Contig0024256	6.75468	0.00178959	---NA---
Contig0012922	6.75403	5.09808e-06	---NA---
Contig0057897	6.7407	0.00353346	---NA---
Contig0073054	6.70866	0.00137276	---NA---
Contig0112556	6.6981	0.0201527	---NA---
Contig0012465	6.6732	0.00020759	---NA---
Contig0116657	6.66435	0.00358964	---NA---
Contig0075494	6.62568	0.00210373	RSAD2_SINCHRecName: Full=Radical S-adenosyl methionine domain-containing protein 2; AltName: Full=Viperin; AltName: Full=Virus inhibitory protein, endoplasmic reticulum-associated, interferon-inducible
Contig0001173	6.59974	0.000842444	---NA---
Contig0029447	6.59176	0.00610333	---NA---
Contig0011629	6.58106	0.000752016	---NA---
Contig0066035	6.54799	0.0245925	---NA---
Contig0051704	6.53131	0.00746886	---NA---
Contig0169106	6.5125	0.0261111	---NA---
Contig0032909	6.47992	0.00283085	---NA---
Contig0036106	6.47403	0.0134901	---NA---
Contig0066200	6.46644	0.0429147	---NA---
Contig0035167	6.44638	0.0408501	---NA---
Contig0081627	6.42798	0.0242252	---NA---
Contig0057985	6.42166	0.0100461	---NA---
Contig0063057	6.40374	0.00944567	---NA---
Contig0025633	6.37408	0.0308664	SACS_MOUSERecName: Full=Sacsin; AltName: Full=DnaJ homolog subfamily C member 29; Short=DNAJC29
Contig0021675	6.37117	0.00261572	---NA---
Contig0021185	6.34722	0.00010967	---NA---
Contig0060500	6.3006	0.0494465	---NA---
Contig0014178	6.29191	0.00228299	---NA---
Contig0030326	6.26594	0.00452829	---NA---
Contig0022848	6.22598	0.0291702	---NA---
Contig0043687	6.22187	0.0026883	---NA---
Contig0006079	6.19882	1.99109e-06	---NA---
Contig0095971	6.18718	0.0238886	---NA---
Contig0087377	6.14889	0.0136821	---NA---
Contig0041440	6.14463	0.0109487	---NA---
Contig0065644	6.1419	0.00718678	---NA---
Contig0012607	6.12548	0.0040216	---NA---
Contig0054267	6.1197	0.00102412	---NA---
Contig0011374	6.10221	8.65992e-06	---NA---
Contig0011282	6.09374	0.00290392	---NA---
Contig0017438	6.09197	0.0162701	---NA---
Contig0046133	6.08337	0.0334338	---NA---
Contig0087491	6.08126	0.0242788	---NA---
Contig0028793	6.06079	0.000546326	---NA---
Contig0002306	6.0471	0.0460592	---NA---
Contig0010757	6.04345	7.95863e-05	---NA---
Contig0043779	6.03688	0.0424041	---NA---
Contig0002851	6.00349	6.1928e-05	---NA---
Contig0055638	5.9926	0.00679419	---NA---
Contig0005220	5.99195	5.75451e-07	---NA---
Contig0064223	5.97307	0.0223032	---NA---
Contig0027668	5.96482	7.59345e-05	---NA---
Contig0067725	5.9042	0.0180001	---NA---
Contig0061820	5.886	0.0247067	---NA---
Contig0036401	5.88503	0.0102037	---NA---
Contig0059699	5.87904	0.00819639	---NA---
Contig0026672	5.87191	0.0376996	---NA---
Contig0013191	5.85235	0.0327968	---NA---
Contig0090539	5.83216	0.0361016	---NA---
Contig0122657	5.82344	0.0114062	---NA---
Contig0082551	5.8095	0.0176174	RTP3_MOUSERecName: Full=Receptor-transporting protein 3; AltName: Full=Transmembrane protein 7
Contig0023355	5.80405	1.95253e-09	---NA---
Contig0001454	5.78671	0	---NA---
Contig0004612	5.76807	0.0438121	---NA---
Contig0018627	5.76187	0.037157	---NA---
Contig0006576	5.75103	1.73608e-05	PTPRF_DANRERecName: Full=Receptor-type tyrosine-protein phosphatase F; Flags: Precursor
Contig0040601	5.75039	0.000959199	---NA---
Contig0035016	5.73553	0.000203812	---NA---
Contig0050073	5.73289	0.0199061	---NA---
Contig0009555	5.71965	0.0166079	---NA---
Contig0019113	5.70531	0.0376996	---NA---
Contig0021684	5.6626	0.0245269	CO3_ONCMYRecName: Full=Complement C3; Contains: RecName: Full=Complement C3 beta chain; Contains: RecName: Full=Complement C3 alpha chain; Contains: RecName: Full=C3a anaphylatoxin; Contains: RecName: Full=Complement C3b alpha' chain; Contains: RecName: Full=Complement C3c alpha' chain fragment 1; Contains: RecName: Full=Complement C3dg fragment; Contains: RecName: Full=Complement C3g fragment; C…
Contig0057449	5.65899	0.00669669	---NA---
Contig0050463	5.63556	0.00808101	---NA---
Contig0020730	5.61014	0.00242375	---NA---
Contig0027635	5.59628	6.1928e-05	---NA---
Contig0011710	5.56799	0	QKIA_DANRERecName: Full=Protein quaking-A; Short=zqk
Contig0041721	5.56438	0.0452325	---NA---
Contig0004979	5.53856	0.00125351	---NA---
Contig0086670	5.52979	0.0448129	---NA---
Contig0082821	5.51585	0.0243014	---NA---
Contig0030338	5.50085	6.1928e-05	---NA---
Contig0023882	5.45563	0.000352259	---NA---
Contig0062250	5.45463	0.0016766	---NA---
Contig0044352	5.45399	0.000361263	---NA---
Contig0070015	5.45364	0.0235856	---NA---
Contig0032560	5.45152	0.000473303	---NA---
Contig0037821	5.44576	0.00231459	---NA---
Contig0076826	5.43066	0.0414175	---NA---
Contig0004156	5.41809	0.000877334	---NA---
Contig0018860	5.40802	0.00188377	---NA---
Contig0009793	5.38539	1.60092e-05	---NA---
Contig0031156	5.38198	0.00154128	---NA---
Contig0050553	5.38099	0.0334299	---NA---
Contig0023035	5.37233	0.000114391	---NA---
Contig0014694	5.35714	0.0438551	---NA---
Contig0101236	5.35079	0.00210264	---NA---
Contig0045391	5.34959	0.00840823	---NA---
Contig0026608	5.34744	0.00655865	---NA---
Contig0018754	5.32893	0.000255107	---NA---
Contig0041163	5.32867	0.00315794	---NA---
Contig0019041	5.32175	0.00719902	---NA---
Contig0018294	5.26973	0.0444415	---NA---
Contig0075343	5.2675	0.0308664	---NA---
Contig0007343	5.25274	0.000338085	---NA---
Contig0073393	5.24694	0.0482025	---NA---
Contig0023340	5.21884	0.00850011	---NA---
Contig0003196	5.17627	0.0296423	---NA---
Contig0017733	5.14279	2.12233e-05	---NA---
Contig0011410	5.13953	9.25438e-11	---NA---
Contig0023034	5.13334	2.81284e-05	---NA---
Contig0029745	5.11609	0.0491039	---NA---
Contig0067198	5.10982	0.00983522	---NA---
Contig0007294	5.08427	0.00013396	---NA---
Contig0020988	5.03334	0.00337744	---NA---
Contig0010392	5.03227	0.00416978	---NA---
Contig0057053	5.03098	0.0006938	---NA---
Contig0032547	5.02904	0.0445229	ITIH2_MOUSERecName: Full=Inter-alpha-trypsin inhibitor heavy chain H2; Short=ITI heavy chain H2; Short=ITI-HC2; Short=Inter-alpha-inhibitor heavy chain 2; Flags: Precursor
Contig0017045	5.02542	0.00760252	---NA---
Contig0015073	5.02203	0.000214678	LORF2_HUMANRecName: Full=LINE-1 retrotransposable element ORF2 protein; Short=ORF2p; Includes: RecName: Full=Reverse transcriptase; Includes: RecName: Full=Endonuclease
Contig0040914	5.02137	0.0119053	---NA---
Contig0090152	5.00389	0.0436252	---NA---
Contig0014564	4.99262	0.000534155	DYH8_HUMANRecName: Full=Dynein heavy chain 8, axonemal; AltName: Full=Axonemal beta dynein heavy chain 8; AltName: Full=Ciliary dynein heavy chain 8
Contig0032869	4.9483	0.000236996	---NA---
Contig0061164	4.94696	0.0363118	---NA---
Contig0062813	4.94082	0.0257586	---NA---
Contig0055378	4.93961	0.000293103	---NA---
Contig0043790	4.93345	0.0100557	---NA---
Contig0019448	4.90598	0.000521145	---NA---
Contig0027954	4.89026	0.0210735	---NA---
Contig0113863	4.8732	0.0295924	---NA---
Contig0043589	4.85946	0.0221471	---NA---
Contig0060993	4.85131	0.00656934	---NA---
Contig0018518	4.828	0.0279854	---NA---
Contig0054790	4.7955	0.00241658	---NA---
Contig0029506	4.79352	0.000101936	---NA---
Contig0049147	4.79256	0.0198163	---NA---
Contig0029711	4.78865	0.0103138	---NA---
Contig0007201	4.77438	0.0492462	---NA---
Contig0006871	4.74511	0.000197654	---NA---
Contig0031742	4.74255	0.0355959	---NA---
Contig0134335	4.73672	0.0330852	---NA---
Contig0046112	4.72914	0.000877334	POL4_DROMERecName: Full=Retrovirus-related Pol polyprotein from transposon 412; Includes: RecName: Full=Protease; Includes: RecName: Full=Reverse transcriptase; Includes: RecName: Full=Endonuclease
Contig0063746	4.72705	0.00813998	---NA---
Contig0104263	4.72519	0.0393234	---NA---
Contig0022280	4.72362	2.83564e-09	---NA---
Contig0014531	4.70135	0.000320345	---NA---
Contig0019984	4.69908	0.0244287	---NA---
Contig0021006	4.69298	0.0220847	---NA---
Contig0041268	4.64722	0.00188377	---NA---
Contig0053828	4.64306	0.00565615	---NA---
Contig0036585	4.63873	0.00411572	---NA---
Contig0009570	4.61741	0.00332107	---NA---
Contig0004695	4.60689	0.00105595	---NA---
Contig0132574	4.57712	0.0447771	---NA---
Contig0041878	4.56505	0.0199774	---NA---
Contig0010248	4.56376	1.99226e-10	---NA---
Contig0023826	4.56041	0.00218126	---NA---
Contig0054932	4.55751	0.0092579	---NA---
Contig0043935	4.55033	0.000486124	---NA---
Contig0055575	4.54872	0.0199141	---NA---
Contig0060374	4.50232	0.0359601	ITIH5_BOVINRecName: Full=Inter-alpha-trypsin inhibitor heavy chain H5; Short=ITI heavy chain H5; Short=ITI-HC5; Short=Inter-alpha-inhibitor heavy chain 5; Flags: Precursor
Contig0061807	4.48109	0.0140412	---NA---
Contig0025724	4.47751	0.000890672	---NA---
Contig0035838	4.47602	0.0136908	---NA---
Contig0000341	4.47554	0.000919273	---NA---
Contig0018545	4.46856	0.000610008	---NA---
Contig0019713	4.46191	0.00328096	---NA---
Contig0005330	4.44392	0.0081559	---NA---
Contig0011723	4.42739	0.000314131	WDY_CULQURecName: Full=WD repeat-containing protein on Y chromosome; Short=WD40 Y
Contig0015162	4.41802	0.0003015	---NA---
Contig0008370	4.4164	0.00808101	---NA---
Contig0055157	4.40821	0.0161082	---NA---
Contig0023648	4.40406	2.25172e-05	---NA---
Contig0048210	4.36924	0.0279764	FLNC_RATRecName: Full=Filamin-C; Short=FLN-C; AltName: Full=ABP-280-like protein; AltName: Full=ABP-L; AltName: Full=Actin-binding-like protein; AltName: Full=Filamin-2; AltName: Full=Gamma-filamin
Contig0009977	4.35191	0.00911118	---NA---
Contig0044905	4.3517	0.0252437	---NA---
Contig0077457	4.3278	0.000255303	---NA---
Contig0065509	4.3156	0.00823381	---NA---
Contig0053554	4.30329	0.0211605	---NA---
Contig0003979	4.29991	0.00364014	---NA---
Contig0044727	4.29624	0.0107596	---NA---
Contig0065656	4.28204	0.00750531	---NA---
Contig0033735	4.26708	0.0156044	GBRB1_HUMANRecName: Full=Gamma-aminobutyric acid receptor subunit beta-1; AltName: Full=GABA(A) receptor subunit beta-1; Flags: Precursor
Contig0093031	4.26563	0.0162355	---NA---
Contig0043348	4.26125	0.0406898	---NA---
Contig0056388	4.24813	0.00298049	---NA---
Contig0021715	4.24328	0.014391	---NA---
Contig0042538	4.22708	0.0262135	---NA---
Contig0027078	4.18774	0.0182787	---NA---
Contig0020906	4.18029	0.00652364	---NA---
Contig0017208	4.16466	0.0100989	---NA---
Contig0087503	4.15026	0.047066	---NA---
Contig0009489	4.14008	0.00108745	---NA---
Contig0029060	4.12477	0.0171896	---NA---
Contig0013048	4.11894	0.00013396	---NA---
Contig0014108	4.11756	0.0006938	---NA---
Contig0035358	4.1132	0.04497	---NA---
Contig0036623	4.0992	0.0470581	---NA---
Contig0035599	4.08707	0.00559573	---NA---
Contig0013343	4.0707	8.72266e-05	---NA---
Contig0024753	4.0675	0.0477211	---NA---
Contig0054159	4.0525	0.0245993	---NA---
Contig0025765	4.04443	0.000203812	---NA---
Contig0069850	4.04393	0.0259249	---NA---
Contig0050761	4.03029	0.0108825	TM11F_HUMANRecName: Full=Transmembrane protease serine 11F; AltName: Full=Airway trypsin-like protease 4
Contig0040788	4.02493	0.00521975	---NA---
Contig0046038	4.01939	0.0206898	---NA---
Contig0015297	3.99754	0.00899319	---NA---
Contig0002855	3.99009	0.00678393	---NA---
Contig0019974	3.96899	0.00332983	---NA---
Contig0061471	3.9358	0.00691549	---NA---
Contig0018740	3.92648	0.0115841	---NA---
Contig0052434	3.90323	0.0104892	---NA---
Contig0014548	3.89024	0.0259249	---NA---
Contig0029952	3.88518	0.00167738	---NA---
Contig0025460	3.87822	0.00337744	---NA---
Contig0023566	3.86555	0.0114332	---NA---
Contig0021525	3.86224	0.00670029	---NA---
Contig0020910	3.83301	0.0491196	---NA---
Contig0006534	3.82857	0.000109758	---NA---
Contig0050350	3.82732	0.0113505	---NA---
Contig0008404	3.8226	0.00067058	---NA---
Contig0022356	3.82078	0.00869259	---NA---
Contig0076563	3.81933	1.07931e-06	---NA---
Contig0018657	3.81909	0.00142513	---NA---
Contig0067726	3.81808	0.0269137	---NA---
Contig0025157	3.77276	0.00241128	---NA---
Contig0017917	3.75369	0.0101895	---NA---
Contig0026086	3.75221	0.00952795	---NA---
Contig0037643	3.74694	0.0150914	---NA---
Contig0083767	3.74636	0.000344421	---NA---
Contig0047772	3.74393	0.0300461	---NA---
Contig0029619	3.7406	0.0212683	---NA---
Contig0030151	3.72193	0.0356119	---NA---
Contig0090592	3.72049	0.0438551	---NA---
Contig0100102	3.71871	0.0240301	---NA---
Contig0042015	3.6945	0.0266911	---NA---
Contig0018851	3.68648	0.0201527	---NA---
Contig0031951	3.67346	0.0394101	---NA---
Contig0010048	3.66792	0.000211655	---NA---
Contig0052733	3.66411	0.00785891	---NA---
Contig0041997	3.66053	0.000488781	---NA---
Contig0018556	3.6553	0.0166301	---NA---
Contig0037812	3.62486	0.000349664	---NA---
Contig0056758	3.61236	0.0327953	---NA---
Contig0037360	3.60655	0.0436252	---NA---
Contig0008575	3.59767	0.0230684	---NA---
Contig0016618	3.59511	0.0389753	---NA---
Contig0049334	3.5939	0.0094398	---NA---
Contig0019616	3.59183	0.0321659	---NA---
Contig0037119	3.57726	0.015018	---NA---
Contig0122429	3.55556	0.0440166	---NA---
Contig0053632	3.54739	0.0264415	---NA---
Contig0014471	3.53903	0.00553865	---NA---
Contig0022999	3.53292	0.0292651	---NA---
Contig0035047	3.5236	0.01919	---NA---
Contig0043504	3.5207	0.0062371	NEBU_HUMANRecName: Full=Nebulin
Contig0020569	3.5109	0.00155275	---NA---
Contig0058266	3.51011	0.0360186	---NA---
Contig0052646	3.50696	0.032733	---NA---
Contig0039487	3.48361	0.00915181	---NA---
Contig0039280	3.47804	0.00296688	---NA---
Contig0032786	3.45887	0.000154378	---NA---
Contig0008620	3.4564	0.000974351	---NA---
Contig0002921	3.45075	0.000468266	---NA---
Contig0027016	3.44946	0.0259249	---NA---
Contig0009456	3.43999	0.0415909	---NA---
Contig0006301	3.4317	6.81304e-05	---NA---
Contig0029861	3.42704	0.0382383	---NA---
Contig0051258	3.42312	0.00670897	---NA---
Contig0037844	3.41876	0.00961814	---NA---
Contig0049187	3.41333	0.0135705	---NA---
Contig0002424	3.41328	0.00234932	---NA---
Contig0001223	3.39164	0.000653616	---NA---
Contig0022213	3.34636	0.0114236	---NA---
Contig0030314	3.34271	0.0182801	---NA---
Contig0002283	3.33553	0.00134114	---NA---
Contig0064996	3.3216	0.0332616	---NA---
Contig0021625	3.31798	0.0416902	---NA---
Contig0011074	3.30537	0.00815593	UNC5C_CHICKRecName: Full=Netrin receptor UNC5C; AltName: Full=Protein unc-5 homolog 3; Short=cUNC-5H3; AltName: Full=Protein unc-5 homolog C; Flags: Precursor
Contig0042113	3.28338	0.0101895	---NA---
Contig0016266	3.27696	0.0164693	PDK2_HUMANRecName: Full=
Contig0007803	3.27345	0.0350297	---NA---
Contig0008642	3.26019	0.00559573	---NA---
Contig0022795	3.24843	0.0394725	---NA---
Contig0011302	3.24669	0.0117386	YI31B_YEASTRecName: Full=Transposon Ty3-I Gag-Pol polyprotein; AltName: Full=Gag3-Pol3; AltName: Full=Transposon Ty3-2 TYA-TYB polyprotein; Contains: RecName: Full=Capsid protein; Short=CA; AltName: Full=p24; Contains: RecName: Full=Spacer peptide p3; Contains: RecName: Full=Nucleocapsid protein p11; Short=NC; Contains: RecName: Full=Ty3 protease; Short=PR; AltName: Full=p16; Contains: RecName: F…
Contig0003476	3.24205	0.00825936	RIC8A_XENTRRecName: Full=Synembryn-A; AltName: Full=Protein Ric-8A
Contig0051071	3.23931	0.00178959	---NA---
Contig0016365	3.21261	0.00329686	---NA---
Contig0048357	3.20232	0.00652364	CV031_HUMANRecName: Full=Uncharacterized protein C22orf31
Contig0113807	3.19357	0.0389753	---NA---
Contig0036165	3.17662	0.00869259	---NA---
Contig0022600	3.17317	0.0478265	---NA---
Contig0027547	3.17005	0.00967998	---NA---
Contig0021866	3.16643	0.00296288	---NA---
Contig0007430	3.16299	0.000488781	---NA---
Contig0064100	3.14682	0.0146867	---NA---
Contig0041626	3.14658	0.0124175	---NA---
Contig0039578	3.14604	0.0321659	SERC4_HUMANRecName: Full=Serine incorporator 4
Contig0034158	3.14033	0.0206438	---NA---
Contig0036425	3.12465	0.0255585	---NA---
Contig0102113	3.11304	0.0383419	---NA---
Contig0006952	3.11092	0.00556603	---NA---
Contig0034644	3.10513	0.00146096	---NA---
Contig0059376	3.10204	0.0308664	---NA---
Contig0051556	3.09199	0.00175618	NEBU_HUMANRecName: Full=Nebulin
Contig0062317	3.09197	0.00869259	---NA---
Contig0067793	3.07904	0.0449819	---NA---
Contig0015755	3.07695	0.0481284	---NA---
Contig0031914	3.07536	0.0258018	---NA---
Contig0060908	3.064	0.0449772	---NA---
Contig0049464	3.06384	0.00915181	---NA---
Contig0048161	3.04821	0.0220847	---NA---
Contig0009606	3.04176	0.0190947	---NA---
Contig0021563	3.04065	0.01919	---NA---
Contig0012813	3.03504	0.0446803	---NA---
Contig0022363	3.02937	0.00296288	---NA---
Contig0066039	3.01537	0.00296409	UBN2_BOVINRecName: Full=Ubinuclein-2
Contig0064157	3.00489	0.0115524	---NA---
Contig0014668	3.00206	3.33259e-05	PTPRS_CHICKRecName: Full=Receptor-type tyrosine-protein phosphatase S; Short=R-PTP-S; AltName: Full=Chick receptor tyrosine phosphatase alpha; Short=CRYP alpha; Short=CRYPalpha; Flags: Precursor
Contig0036547	2.99517	0.0365993	---NA---
Contig0005269	2.99251	0.000914812	---NA---
Contig0013609	2.9823	0.000287708	---NA---
Contig0097562	2.97935	0.0396013	---NA---
Contig0103742	2.97149	0.0450327	---NA---
Contig0067267	2.96047	0.000149443	UBN2_HUMANRecName: Full=Ubinuclein-2
Contig0008058	2.94533	0.0367702	---NA---
Contig0006737	2.93729	0.00442653	---NA---
Contig0009315	2.90257	0.00348467	IPO13_CHICKRecName: Full=Importin-13; Short=Imp13
Contig0071716	2.89016	0.0122264	---NA---
Contig0005638	2.88922	0.005315	---NA---
Contig0133981	2.88913	0.00905189	---NA---
Contig0034508	2.88771	0.0293706	---NA---
Contig0045345	2.88351	0.0251433	---NA---
Contig0038755	2.87648	0.00869259	---NA---
Contig0030828	2.87573	0.0112986	---NA---
Contig0013561	2.87358	0.000321611	DOK1_BOVINRecName: Full=Docking protein 1; AltName: Full=Downstream of tyrosine kinase 1
Contig0026844	2.8598	0.000212428	---NA---
Contig0043197	2.85019	0.0101895	---NA---
Contig0016405	2.84238	0.012033	---NA---
Contig0036882	2.84042	0.0203383	---NA---
Contig0028688	2.82979	0.013517	---NA---
Contig0019153	2.8221	0.0117293	---NA---
Contig0014062	2.81731	0.0130096	---NA---
Contig0052661	2.78693	0.021089	---NA---
Contig0036724	2.78664	0.0415909	---NA---
Contig0028206	2.78463	0.0462512	NPS4L_DANRERecName: Full=Neuronal PAS domain-containing protein 4-like; AltName: Full=Protein cloche
Contig0006112	2.78147	0.000236582	CPNE4_MOUSERecName: Full=Copine-4; AltName: Full=Copine IV
Contig0037023	2.78113	0.00460904	---NA---
Contig0025521	2.77814	0.0210434	---NA---
Contig0256506	2.77464	0.0110447	---NA---
Contig0028599	2.76027	0.0251004	LORF2_HUMANRecName: Full=LINE-1 retrotransposable element ORF2 protein; Short=ORF2p; Includes: RecName: Full=Reverse transcriptase; Includes: RecName: Full=Endonuclease
Contig0231085	2.75506	0.0111642	---NA---
Contig0007870	2.75207	0.0199332	---NA---
Contig0036498	2.75055	0.0401384	---NA---
Contig0209806	2.74641	0.0171383	---NA---
Contig0000375	2.74543	2.13956e-06	---NA---
Contig0011910	2.74434	0.000122496	---NA---
Contig0141038	2.73966	0.0122828	---NA---
Contig0036634	2.73649	0.044663	---NA---
Contig0023862	2.72053	0.0241069	---NA---
Contig0046310	2.71806	0.0233958	---NA---
Contig0004570	2.7165	1.43978e-05	---NA---
Contig0075043	2.70654	0.0193188	---NA---
Contig0152600	2.70568	0.0208239	---NA---
Contig0042068	2.68827	0.033513	---NA---
Contig0004499	2.68229	0.00899319	---NA---
Contig0028021	2.67441	0.0205483	NPS4L_DANRERecName: Full=Neuronal PAS domain-containing protein 4-like; AltName: Full=Protein cloche
Contig0020802	2.67067	0.00809409	---NA---
Contig0051720	2.66443	0.037611	---NA---
Contig0004823	2.65444	0.000496075	---NA---
Contig0025130	2.65144	0.000862332	PTPRD_MOUSERecName: Full=Receptor-type tyrosine-protein phosphatase delta; Short=Protein-tyrosine phosphatase delta; Short=R-PTP-delta; Flags: Precursor
Contig0053388	2.65003	0.000214678	---NA---
Contig0218142	2.64997	0.0238816	---NA---
Contig0023345	2.64929	0.0429737	---NA---
Contig0008755	2.64011	0.0269137	---NA---
Contig0005817	2.63439	0.000911982	MARH4_DANRERecName: Full=E3 ubiquitin-protein ligase MARCH4; AltName: Full=Membrane-associated RING finger protein 4; AltName: Full=Membrane-associated RING-CH protein IV; Short=MARCH-IV; AltName: Full=RING-type E3 ubiquitin transferase MARCH4; Flags: Precursor
Contig0019169	2.63276	0.000101936	---NA---
Contig0029586	2.62483	0.00905189	HME1_CHICKRecName: Full=Homeobox protein engrailed-1; Short=Gg-En-1; Short=Homeobox protein en-1
Contig0028317	2.62202	0.0290822	---NA---
Contig0025975	2.61366	0.00794542	DPP6_RATRecName: Full=Dipeptidyl aminopeptidase-like protein 6; AltName: Full=DPPX; AltName: Full=Dipeptidyl aminopeptidase-related protein; AltName: Full=Dipeptidyl peptidase 6; AltName: Full=Dipeptidyl peptidase IV-like protein; AltName: Full=Dipeptidyl peptidase VI; Short=DPP VI
Contig0022617	2.59654	0.0100989	ULK1_HUMANRecName: Full=Serine/threonine-protein kinase ULK1; AltName: Full=Autophagy-related protein 1 homolog; Short=ATG1; Short=hATG1; AltName: Full=Unc-51-like kinase 1
Contig0194810	2.59529	0.0371732	---NA---
Contig0208126	2.5854	0.0218421	---NA---
Contig0059038	2.57792	0.0393234	---NA---
Contig0035672	2.57001	0.0431681	TCB1_CAEBRRecName: Full=Transposable element Tcb1 transposase; AltName: Full=Transposable element Barney transposase
Contig0003543	2.56387	0.00961814	NEBU_HUMANRecName: Full=Nebulin
Contig0013090	2.56187	0.030135	---NA---
Contig0031321	2.56098	0.000521126	---NA---
Contig0034143	2.56075	0.0255179	---NA---
Contig0053887	2.56003	0.0081559	---NA---
Contig0007196	2.55873	0.0440501	---NA---
Contig0078570	2.54547	0.0490437	---NA---
Contig0240334	2.53623	0.0474674	---NA---
Contig0007327	2.50861	0.000196929	FLNC_HUMANRecName: Full=Filamin-C; Short=FLN-C; Short=FLNc; AltName: Full=ABP-280-like protein; AltName: Full=ABP-L; AltName: Full=Actin-binding-like protein; AltName: Full=Filamin-2; AltName: Full=Gamma-filamin
Contig0014068	2.50383	0.0201527	CAC1F_HUMANRecName: Full=Voltage-dependent L-type calcium channel subunit alpha-1F; AltName: Full=Voltage-gated calcium channel subunit alpha Cav1.4
Contig0054444	2.4841	0.0196937	---NA---
Contig0012013	2.48408	0.0196937	---NA---
Contig0012680	2.47588	0.0012742	CA2D4_HUMANRecName: Full=Voltage-dependent calcium channel subunit alpha-2/delta-4; AltName: Full=Voltage-gated calcium channel subunit alpha-2/delta-4; Contains: RecName: Full=Voltage-dependent calcium channel subunit alpha-2-4; Contains: RecName: Full=Voltage-dependent calcium channel subunit delta-4; Flags: Precursor
Contig0050429	2.47274	0.000653616	TIKI2_DANRERecName: Full=Metalloprotease TIKI2; AltName: Full=TRAB domain-containing protein 2B; Flags: Precursor
Contig0001412	2.47045	0.0408501	---NA---
Contig0000035	2.46294	2.33543e-06	FLNC_MOUSERecName: Full=Filamin-C; Short=FLN-C; AltName: Full=ABP-280-like protein; AltName: Full=ABP-L; AltName: Full=Actin-binding-like protein; AltName: Full=Filamin-2; AltName: Full=Gamma-filamin
Contig0200633	2.46259	0.0317628	---NA---
Contig0054511	2.46253	0.0383641	---NA---
Contig0015323	2.46165	0.0245269	---NA---
Contig0014540	2.45406	0.000114391	FGF8A_DANRERecName: Full=Fibroblast growth factor 8; Short=FGF-8; Flags: Precursor
Contig0027585	2.44387	2.8259e-05	---NA---
Contig0016817	2.43751	0.0023019	---NA---
Contig0013978	2.42386	0.0467965	---NA---
Contig0004794	2.42087	0.00011614	---NA---
Contig0016231	2.41777	0.000592933	---NA---
Contig0025900	2.40636	0.000433885	---NA---
Contig0015756	2.40477	0.00710291	---NA---
Contig0020413	2.4019	0.0007781	B4GT2_HUMANRecName: Full=Beta-1,4-galactosyltransferase 2; Short=Beta-1,4-GalTase 2; Short=Beta4Gal-T2; Short=b4Gal-T2; AltName: Full=UDP-Gal:beta-GlcNAc beta-1,4-galactosyltransferase 2; AltName: Full=UDP-galactose:beta-N-acetylglucosamine beta-1,4-galactosyltransferase 2; Includes: RecName: Full=Lactose synthase A protein; Includes: RecName: Full=N-acetyllactosamine synthase; AltName: Full=Nal …
Contig0027897	2.40157	0.0469275	MFAP2_BOVINRecName: Full=Microfibrillar-associated protein 2; Short=MFAP-2; AltName: Full=Microfibril-associated glycoprotein 1; Short=MAGP; Short=MAGP-1; AltName: Full=Tropoelastin-binding protein; Flags: Precursor
Contig0035487	2.39216	0.0141047	---NA---
Contig0005234	2.39213	0.00310768	CTXN1_HUMANRecName: Full=Cortexin-1
Contig0003258	2.36928	0.000119898	---NA---
Contig0014187	2.36432	0.000797961	---NA---
Contig0010330	2.36405	0.0287253	---NA---
Contig0012699	2.3541	0.0201189	---NA---
Contig0004899	2.35266	0.000114391	DOK1_BOVINRecName: Full=Docking protein 1; AltName: Full=Downstream of tyrosine kinase 1
Contig0029690	2.35183	0.0177244	---NA---
Contig0016566	2.33881	6.62126e-05	---NA---
Contig0025065	2.33598	0.00170142	---NA---
Contig0010390	2.33417	0.0359579	---NA---
Contig0006163	2.32988	0.00131741	CA2D4_MOUSERecName: Full=Voltage-dependent calcium channel subunit alpha-2/delta-4; AltName: Full=Voltage-gated calcium channel subunit alpha-2/delta-4; Contains: RecName: Full=Voltage-dependent calcium channel subunit alpha-2-4; Contains: RecName: Full=Voltage-dependent calcium channel subunit delta-4; Flags: Precursor
Contig0137216	2.32441	0.036798	RRT15_YEASTRecName: Full=Regulator of rDNA transcription protein 15
Contig0000779	2.32152	0.00013396	---NA---
Contig0051286	2.31935	0.0183399	---NA---
Contig0007920	2.31521	0.000145879	LIGO1_CHICKRecName: Full=Leucine-rich repeat and immunoglobulin-like domain-containing nogo receptor-interacting protein 1; Short=cLINGO-1; Flags: Precursor
Contig0032403	2.31483	9.46097e-05	AKIB1_HUMANRecName: Full=Ankyrin repeat and IBR domain-containing protein 1
Contig0010503	2.31116	0.00328096	---NA---
Contig0025390	2.30823	0.000874508	---NA---
Contig0040922	2.30816	0.00240321	---NA---
Contig0021377	2.29655	0.000866589	NEBU_HUMANRecName: Full=Nebulin
Contig0017293	2.29558	0.0021367	PTPRF_DANRERecName: Full=Receptor-type tyrosine-protein phosphatase F; Flags: Precursor
Contig0036883	2.2913	0.00934217	---NA---
Contig0025909	2.28996	0.0263128	---NA---
Contig0046449	2.28789	0.0321756	---NA---
Contig0003336	2.28274	0.00153102	UCN3_BOVINRecName: Full=Urocortin-3; AltName: Full=Urocortin III; Short=Ucn III; Flags: Precursor
Contig0060555	2.28005	0.0150914	PCDA5_HUMANRecName: Full=Protocadherin alpha-5; Short=PCDH-alpha-5; Flags: Precursor
Contig0003583	2.27271	3.75216e-05	PTPRF_DANRERecName: Full=Receptor-type tyrosine-protein phosphatase F; Flags: Precursor
Contig0016154	2.26882	1.73608e-05	---NA---
Contig0001061	2.26644	0.00257551	TTYH2_XENLARecName: Full=Protein tweety homolog 2
Contig0028353	2.26365	0.0461744	---NA---
Contig0011233	2.26034	0.000165581	DPP10_HUMANRecName: Full=Inactive dipeptidyl peptidase 10; AltName: Full=Dipeptidyl peptidase IV-related protein 3; Short=DPRP-3; AltName: Full=Dipeptidyl peptidase X; Short=DPP X; AltName: Full=Dipeptidyl peptidase-like protein 2; Short=DPL2
Contig0008873	2.25364	6.62126e-05	UNC5C_MOUSERecName: Full=Netrin receptor UNC5C; AltName: Full=Protein unc-5 homolog 3; AltName: Full=Protein unc-5 homolog C; AltName: Full=Rostral cerebellar malformation protein; Flags: Precursor
Contig0000382	2.25331	0.000554894	FAT2_MOUSERecName: Full=Protocadherin Fat 2; AltName: Full=FAT tumor suppressor homolog 2; Flags: Precursor
Contig0028897	2.25303	0.00137276	CBLN1_MOUSERecName: Full=Cerebellin-1; AltName: Full=Brain protein D3; AltName: Full=Precerebellin; Contains: RecName: Full=Cerebellin; Short=CER; Contains: RecName: Full=
Contig0019094	2.25109	0.00560529	---NA---
Contig0030025	2.2509	0.0321659	FRPD4_MOUSERecName: Full=FERM and PDZ domain-containing protein 4; AltName: Full=PDZ domain-containing protein 10; AltName: Full=PSD-95-interacting regulator of spine morphogenesis; Short=Preso
Contig0006971	2.24938	0.0057816	---NA---
Contig0017349	2.2474	0.00582672	PTPRF_DANRERecName: Full=Receptor-type tyrosine-protein phosphatase F; Flags: Precursor
Contig0008948	2.24338	0.000218896	---NA---
Contig0004006	2.2422	4.14843e-05	---NA---
Contig0035456	2.23107	0.00958777	NEBU_HUMANRecName: Full=Nebulin
Contig0007009	2.22436	0.00200618	---NA---
Contig0023167	2.21945	0.0199774	PTPRS_HUMANRecName: Full=Receptor-type tyrosine-protein phosphatase S; Short=R-PTP-S; AltName: Full=Receptor-type tyrosine-protein phosphatase sigma; Short=R-PTP-sigma; Flags: Precursor
Contig0006544	2.21524	0.00399672	NMDE3_RATRecName: Full=Glutamate receptor ionotropic, NMDA 2C; Short=GluN2C; AltName: Full=Glutamate
Contig0015122	2.21399	0.0237965	---NA---
Contig0020045	2.21395	0.000272698	---NA---
Contig0017106	2.20315	0.0471903	---NA---
Contig0008468	2.20279	1.99798e-05	DPP10_HUMANRecName: Full=Inactive dipeptidyl peptidase 10; AltName: Full=Dipeptidyl peptidase IV-related protein 3; Short=DPRP-3; AltName: Full=Dipeptidyl peptidase X; Short=DPP X; AltName: Full=Dipeptidyl peptidase-like protein 2; Short=DPL2
Contig0008600	2.20139	0.00144304	---NA---
Contig0003277	2.19882	0.0081559	CBLN1_HUMANRecName: Full=Cerebellin-1; AltName: Full=Precerebellin; Contains: RecName: Full=Cerebellin; Short=CER; Contains: RecName: Full=
Contig0000113	2.18622	0.00957647	CBLN1_HUMANRecName: Full=Cerebellin-1; AltName: Full=Precerebellin; Contains: RecName: Full=Cerebellin; Short=CER; Contains: RecName: Full=
Contig0003530	2.18226	0.0360186	---NA---
Contig0020734	2.18144	0.000877334	---NA---
Contig0040325	2.1768	0.0429147	---NA---
Contig0004913	2.17469	0.000128175	UNC5C_MOUSERecName: Full=Netrin receptor UNC5C; AltName: Full=Protein unc-5 homolog 3; AltName: Full=Protein unc-5 homolog C; AltName: Full=Rostral cerebellar malformation protein; Flags: Precursor
Contig0003387	2.171	0.000974351	---NA---
Contig0046528	2.17035	0.0313393	---NA---
Contig0002769	2.16918	0.0166088	CSPG5_MOUSERecName: Full=Chondroitin sulfate proteoglycan 5; AltName: Full=Acidic leucine-rich EGF-like domain-containing brain protein; AltName: Full=Neuroglycan C; Flags: Precursor
Contig0002488	2.16914	0.000214678	AEBP2_XENLARecName: Full=Zinc finger protein aebp2; AltName: Full=Adipocyte enhancer-binding protein 2 homolog; Short=AE-binding protein 2 homolog
Contig0000666	2.16741	0.0116654	NR3AA_DANRERecName: Full=Neurexin-3a; AltName: Full=Neurexin IIIa-alpha; AltName: Full=Neurexin-3a-alpha; Flags: Precursor
Contig0015965	2.16495	0.0111737	---NA---
Contig0020018	2.16428	0.000106715	T11L1_HUMANRecName: Full=T-complex protein 11-like protein 1
Contig0005878	2.15762	0.000386866	AEBP2_DANRERecName: Full=Zinc finger protein AEBP2; AltName: Full=Adipocyte enhancer-binding protein 2 homolog; Short=AE-binding protein 2 homolog
Contig0028736	2.15635	0.000432726	C1QT1_RATRecName: Full=Complement C1q tumor necrosis factor-related protein 1; Flags: Precursor
Contig0001328	2.15088	8.58897e-05	AKIB1_HUMANRecName: Full=Ankyrin repeat and IBR domain-containing protein 1
Contig0005260	2.15053	0.000213523	PGFRB_TAKRURecName: Full=Platelet-derived growth factor receptor beta; Short=PDGF-R-beta; Short=PDGFR-beta; AltName: Full=Beta platelet-derived growth factor receptor; AltName: Full=Beta-type platelet-derived growth factor receptor; Flags: Precursor
Contig0045230	2.14615	0.0257586	---NA---
Contig0006902	2.14455	0.00108264	SNP25_TORMARecName: Full=Synaptosomal-associated protein 25; Short=SNAP-25; AltName: Full=Synaptosomal-associated 25 kDa protein
Contig0001168	2.13631	0.000977758	SPD2B_HUMANRecName: Full=SH3 and PX domain-containing protein 2B; AltName: Full=Adapter protein HOFI; AltName: Full=Factor for adipocyte differentiation 49; AltName: Full=Tyrosine kinase substrate with four SH3 domains
Contig0010788	2.13054	0.00736045	---NA---
Contig0014040	2.12913	0.000897135	AKIB1_HUMANRecName: Full=Ankyrin repeat and IBR domain-containing protein 1
Contig0032801	2.12869	0.00915181	CREB5_HUMANRecName: Full=Cyclic AMP-responsive element-binding protein 5; Short=CREB-5; Short=cAMP-responsive element-binding protein 5; AltName: Full=CRE-BPa
Contig0027922	2.12572	0.00307296	---NA---
Contig0021608	2.12465	0.0474674	STRBP_CHICKRecName: Full=Spermatid perinuclear RNA-binding protein
Contig0005534	2.12375	0.044663	---NA---
Contig0000376	2.11767	0.00700353	---NA---
Contig0000778	2.11705	0.00115029	---NA---
Contig0001582	2.11507	0.000582005	---NA---
Contig0011497	2.1123	0.0106028	---NA---
Contig0021042	2.11056	0.0288736	SHC1_MOUSERecName: Full=SHC-transforming protein 1; AltName: Full=SHC-transforming protein A; AltName: Full=Src homology 2 domain-containing-transforming protein C1; Short=SH2 domain protein C1
Contig0004018	2.10784	0.0132489	RHG39_MOUSERecName: Full=Rho GTPase-activating protein 39
Contig0016202	2.10768	0.019047	---NA---
Contig0014541	2.10743	0.0490447	FGF8A_DANRERecName: Full=Fibroblast growth factor 8; Short=FGF-8; Flags: Precursor
Contig0022302	2.10723	0.00268599	---NA---
Contig0012697	2.10396	0.0057011	---NA---
Contig0029837	2.09931	0.0462443	---NA---
Contig0012400	2.09883	0.0285608	GRIP1_RATRecName: Full=Glutamate receptor-interacting protein 1; Short=GRIP-1; AltName: Full=AMPA receptor-interacting protein GRIP1
Contig0011801	2.09384	0.00471037	---NA---
Contig0006071	2.09346	0.0444415	---NA---
Contig0017722	2.09074	0.0133699	---NA---
Contig0011468	2.08686	0.00200352	---NA---
Contig0000351	2.08013	0.00526993	---NA---
Contig0016422	2.07448	0.00302024	PLXA2_HUMANRecName: Full=Plexin-A2; AltName: Full=Semaphorin receptor OCT; Flags: Precursor
Contig0061978	2.07414	0.0414369	TMPS7_HUMANRecName: Full=Transmembrane protease serine 7; AltName: Full=Matriptase-3
Contig0007311	2.07253	0.00610333	FBP1L_XENTRRecName: Full=Formin-binding protein 1-like; AltName: Full=Transducer of Cdc42-dependent actin assembly protein 1; Short=Toca-1
Contig0004493	2.07162	0.0297907	KCNA1_ONCMYRecName: Full=Shaker-related potassium channel tsha2; AltName: Full=Trout shaker 2
Contig0010362	2.06333	0.0409895	---NA---
Contig0040508	2.05716	0.00971392	---NA---
Contig0005481	2.05686	0.00392954	ATL5_HUMANRecName: Full=ADAMTS-like protein 5; Short=ADAMTSL-5; AltName: Full=Thrombospondin type-1 domain-containing protein 6; Flags: Precursor
Contig0027359	2.05632	0.037157	---NA---
Contig0005548	2.05624	0.00584933	AKIB1_DANRERecName: Full=Ankyrin repeat and IBR domain-containing protein 1
Contig0017280	2.05622	0.00719902	FRPD3_HUMANRecName: Full=FERM and PDZ domain-containing protein 3
Contig0032009	2.05601	0.0113874	---NA---
Contig0019004	2.05308	0.0233958	FLNC_RATRecName: Full=Filamin-C; Short=FLN-C; AltName: Full=ABP-280-like protein; AltName: Full=ABP-L; AltName: Full=Actin-binding-like protein; AltName: Full=Filamin-2; AltName: Full=Gamma-filamin
Contig0002267	2.04929	0.0324607	---NA---
Contig0000756	2.04538	0.0409895	LRRC3_DANRERecName: Full=Leucine-rich repeat-containing protein 3; Flags: Precursor
Contig0069502	2.0421	0.0295924	---NA---
Contig0023783	2.03948	0.0381458	ITSN2_MOUSERecName: Full=Intersectin-2; AltName: Full=EH domain and SH3 domain regulator of endocytosis 2; Short=EH and SH3 domains protein 2; AltName: Full=SH3 domain-containing protein 1B
Contig0004628	2.03568	0.00048146	ITSN2_HUMANRecName: Full=Intersectin-2; AltName: Full=SH3 domain-containing protein 1B; AltName: Full=SH3P18; AltName: Full=SH3P18-like WASP-associated protein
Contig0002949	2.02707	0.00469527	---NA---
Contig0023381	2.01982	0.00786403	AKIB1_DANRERecName: Full=Ankyrin repeat and IBR domain-containing protein 1
Contig0047507	2.01596	0.0206143	---NA---
Contig0002456	2.01132	0.0415909	GRIP2_XENLARecName: Full=Glutamate receptor-interacting protein 2; Short=xGRIP2; Short=xGRIP2.1
Contig0003257	2.00862	0.00725625	---NA---
Contig0011309	2.00756	0.0321659	B4GT1_BOVINRecName: Full=Beta-1,4-galactosyltransferase 1; Short=Beta-1,4-GalTase 1; Short=Beta4Gal-T1; Short=b4Gal-T1; AltName: Full=UDP-Gal:beta-GlcNAc beta-1,4-galactosyltransferase 1; AltName: Full=UDP-galactose:beta-N-acetylglucosamine beta-1,4-galactosyltransferase 1; Includes: RecName: Full=Lactose synthase A protein; Includes: RecName: Full=N-acetyllactosamine synthase; AltName: Full=Nal …
Contig0000248	2.0037	0.0484771	MARH4_DANRERecName: Full=E3 ubiquitin-protein ligase MARCH4; AltName: Full=Membrane-associated RING finger protein 4; AltName: Full=Membrane-associated RING-CH protein IV; Short=MARCH-IV; AltName: Full=RING-type E3 ubiquitin transferase MARCH4; Flags: Precursor
Contig0037479	2.00092	0.0394753	---NA---
Contig0006745	-2.00001	0.0168828	PKHA5_HUMANRecName: Full=Pleckstrin homology domain-containing family A member 5; Short=PH domain-containing family A member 5; AltName: Full=Phosphoinositol 3-phosphate-binding protein 2; Short=PEPP-2
Contig0021060	-2.00175	0.0155968	GPR37_MOUSERecName: Full=Prosaposin receptor GPR37; AltName: Full=G-protein coupled receptor 37; Flags: Precursor
Contig0043503	-2.0024	0.0198289	GALR1_MOUSERecName: Full=Galanin receptor type 1; Short=GAL1-R; Short=GALR-1
Contig0001357	-2.0036	0.00161437	NRX2A_HUMANRecName: Full=Neurexin-2; AltName: Full=Neurexin II-alpha; AltName: Full=Neurexin-2-alpha; Flags: Precursor
Contig0034819	-2.00521	0.0440265	AHDC1_MOUSERecName: Full=AT-hook DNA-binding motif-containing protein 1
Contig0017120	-2.01014	0.00400545	ROCK2_BOVINRecName: Full=Rho-associated protein kinase 2; AltName: Full=Rho-associated, coiled-coil-containing protein kinase 2; AltName: Full=Rho-associated, coiled-coil-containing protein kinase II; Short=ROCK-II; AltName: Full=p164 ROCK-2
Contig0049689	-2.01039	0.0109487	ADA2B_DANRERecName: Full=Alpha-2B adrenergic receptor; AltName: Full=Alpha-2B adrenoreceptor; Short=Alpha-2B adrenoceptor; Short=Alpha-2BAR
Contig0012941	-2.01147	0.000688414	VTM2A_MOUSERecName: Full=V-set and transmembrane domain-containing protein 2A; Flags: Precursor
Contig0008894	-2.01192	0.00108264	SDK1_CHICKRecName: Full=Protein sidekick-1; Flags: Precursor
Contig0003818	-2.01316	0.000720463	XKR6_RATRecName: Full=XK-related protein 6
Contig0010355	-2.01405	0.00122755	CARL3_RATRecName: Full=Capping protein, Arp2/3 and myosin-I linker protein 3; AltName: Full=Capping protein regulator and myosin 1 linker protein 3; AltName: Full=Leucine-rich repeat-containing protein 16B
Contig0006383	-2.01646	0.00213175	GRIA1_HUMANRecName: Full=Glutamate receptor 1; Short=GluR-1; AltName: Full=AMPA-selective glutamate receptor 1; AltName: Full=GluR-A; AltName: Full=GluR-K1; AltName: Full=Glutamate receptor ionotropic, AMPA 1; Short=GluA1; Flags: Precursor
Contig0008386	-2.01669	0.00371426	NOE2_HUMANRecName: Full=Noelin-2; AltName: Full=Olfactomedin-2; Flags: Precursor
Contig0007743	-2.01768	0.0119136	GATA3_DANRERecName: Full=Transcription factor GATA-3; AltName: Full=GATA-binding factor 3
Contig0016666	-2.01794	0.00441028	PHLB1_MOUSERecName: Full=Pleckstrin homology-like domain family B member 1; AltName: Full=Protein LL5-alpha
Contig0017248	-2.02065	0.0138583	GRM4_MACFARecName: Full=Metabotropic glutamate receptor 4; Short=mGluR4; Flags: Precursor
Contig0007382	-2.02174	0.00725625	CTND2_HUMANRecName: Full=Catenin delta-2; AltName: Full=Delta-catenin; AltName: Full=GT24; AltName: Full=Neural plakophilin-related ARM-repeat protein; Short=NPRAP; AltName: Full=Neurojungin
Contig0010651	-2.0225	0.00200618	KCC2B_MOUSERecName: Full=Calcium/calmodulin-dependent protein kinase type II subunit beta; Short=CaM kinase II subunit beta; Short=CaMK-II subunit beta
Contig0016792	-2.02506	0.00177328	---NA---
Contig0031613	-2.02527	0.00721732	---NA---
Contig0007788	-2.02591	0.00132092	RAB44_MOUSERecName: Full=Ras-related protein Rab-44
Contig0021148	-2.02667	0.0100222	---NA---
Contig0015538	-2.02943	0.0152711	---NA---
Contig0007454	-2.02971	0.0166001	ANGL4_PIGRecName: Full=Angiopoietin-related protein 4; AltName: Full=Angiopoietin-like protein 4; Flags: Precursor
Contig0003408	-2.03202	0.0213183	ZFHX3_HUMANRecName: Full=Zinc finger homeobox protein 3; AltName: Full=AT motif-binding factor 1; AltName: Full=AT-binding transcription factor 1; AltName: Full=Alpha-fetoprotein enhancer-binding protein; AltName: Full=Zinc finger homeodomain protein 3; Short=ZFH-3
Contig0026317	-2.03212	0.0314771	T200A_HUMANRecName: Full=Transmembrane protein 200A
Contig0007897	-2.03268	0.00315794	SOBPA_DANRERecName: Full=Sine oculis-binding protein homolog; AltName: Full=Jackson circler protein 1
Contig0000071	-2.03339	0.00113844	---NA---
Contig0014342	-2.03409	0.00533415	---NA---
Contig0001018	-2.03608	0.00569914	GRIK5_RATRecName: Full=Glutamate receptor ionotropic, kainate 5; Short=GluK5; AltName: Full=Glutamate receptor KA-2; Short=KA2; Flags: Precursor
Contig0001210	-2.03688	0.0299186	---NA---
Contig0027040	-2.0393	0.0462681	---NA---
Contig0001364	-2.03943	0.0190972	RADIL_DANRERecName: Full=Ras-associating and dilute domain-containing protein
Contig0022066	-2.04011	0.00231459	---NA---
Contig0033237	-2.04017	0.00154823	TULP3_MOUSERecName: Full=Tubby-related protein 3; AltName: Full=Tubby-like protein 3
Contig0015973	-2.04088	0.00137276	CAD11_CHICKRecName: Full=Cadherin-11; Flags: Precursor
Contig0019590	-2.04094	0.00356095	MC5R_PANTRRecName: Full=Melanocortin receptor 5; Short=MC5-R
Contig0017631	-2.04329	0.02957	NECA2_RATRecName: Full=N-terminal EF-hand calcium-binding protein 2; Short=EF-hand calcium-binding protein 2; AltName: Full=Neuronal calcium-binding protein 2
Contig0000215	-2.04585	0.00118459	NMDE1_XENLARecName: Full=Glutamate receptor ionotropic, NMDA 2A; Short=GluN2A; AltName: Full=N-methyl D-aspartate receptor subtype 2A; Short=NMDAR2A; Short=NR2A; Flags: Precursor
Contig0013440	-2.04738	0.0023354	---NA---
Contig0010770	-2.04931	0.0012777	CHIN_BOVINRecName: Full=N-chimaerin; AltName: Full=A-chimaerin; AltName: Full=Alpha-chimerin; AltName: Full=N-chimerin; Short=NC; AltName: Full=Rho GTPase-activating protein 2
Contig0005018	-2.04992	0.0462443	ACTSB_TAKRURecName: Full=Actin, alpha skeletal muscle B; AltName: Full=Alpha-actin-1 B; Contains: RecName: Full=Actin, alpha skeletal muscle B, intermediate form; Flags: Precursor
Contig0007098	-2.04996	0.000299586	SVIL_BOVINRecName: Full=Supervillin; AltName: Full=Archvillin; AltName: Full=p205/p250
Contig0025758	-2.0518	0.0104255	SVIL_BOVINRecName: Full=Supervillin; AltName: Full=Archvillin; AltName: Full=p205/p250
Contig0035189	-2.05187	0.00296192	FRPD3_HUMANRecName: Full=FERM and PDZ domain-containing protein 3
Contig0008984	-2.05361	0.00106449	---NA---
Contig0020840	-2.05366	0.00674976	---NA---
Contig0014918	-2.05448	0.00392404	GRIP2_XENLARecName: Full=Glutamate receptor-interacting protein 2; Short=xGRIP2; Short=xGRIP2.1
Contig0016869	-2.05652	0.0396013	GRIA4_HUMANRecName: Full=Glutamate receptor 4; Short=GluR-4; Short=GluR4; AltName: Full=AMPA-selective glutamate receptor 4; AltName: Full=GluR-D; AltName: Full=Glutamate receptor ionotropic, AMPA 4; Short=GluA4; Flags: Precursor
Contig0042536	-2.05704	0.0066086	GALA_DANRERecName: Full=Galanin peptides; Contains: RecName: Full=Galanin; Contains: RecName: Full=Galanin message-associated peptide; Flags: Precursor
Contig0003469	-2.05783	0.00553865	CPNE5_HUMANRecName: Full=Copine-5; AltName: Full=Copine V
Contig0002548	-2.05795	0.0146237	---NA---
Contig0013835	-2.05983	0.0415909	PCD18_HUMANRecName: Full=Protocadherin-18; Flags: Precursor
Contig0016472	-2.06065	0.00474441	RAB37_MOUSERecName: Full=Ras-related protein Rab-37; Flags: Precursor
Contig0014264	-2.06115	0.000422477	---NA---
Contig0031746	-2.06143	0.0439044	TIAM1_HUMANRecName: Full=T-lymphoma invasion and metastasis-inducing protein 1; Short=TIAM-1
Contig0000658	-2.06242	0.00341182	CABP7_PAPANRecName: Full=Calcium-binding protein 7; Short=CaBP7; AltName: Full=Calneuron II; AltName: Full=Calneuron-2
Contig0010849	-2.0655	0.00798828	CPNE9_HUMANRecName: Full=Copine-9; AltName: Full=Copine IX
Contig0009937	-2.06708	0.0062371	MORN4_HUMANRecName: Full=MORN repeat-containing protein 4; AltName: Full=Protein 44050; AltName: Full=Retinophilin
Contig0012508	-2.06869	0.000858997	KCIP1_MOUSERecName: Full=Kv channel-interacting protein 1; Short=KChIP1; AltName: Full=A-type potassium channel modulatory protein 1; AltName: Full=Potassium channel-interacting protein 1
Contig0030802	-2.06974	0.0264956	---NA---
Contig0001647	-2.07021	0.005315	CAH10_HUMANRecName: Full=Carbonic anhydrase-related protein 10; AltName: Full=Carbonic anhydrase-related protein X; Short=CA-RP X; Short=CARP X; AltName: Full=Cerebral protein 15
Contig0018302	-2.07172	0.000709348	---NA---
Contig0017663	-2.0736	0.0057816	---NA---
Contig0030228	-2.07445	0.0151075	MAGI2_RATRecName: Full=Membrane-associated guanylate kinase, WW and PDZ domain-containing protein 2; AltName: Full=Atrophin-1-interacting protein 1; Short=AIP-1; AltName: Full=Membrane-associated guanylate kinase inverted 2; Short=MAGI-2; AltName: Full=Synaptic-scaffolding molecule; Short=S-SCAM
Contig0018309	-2.07528	0.000214007	---NA---
Contig0022882	-2.0768	0.00631074	RGS6_MOUSERecName: Full=Regulator of G-protein signaling 6; Short=RGS6
Contig0002669	-2.07856	0.00078577	RIMB2_HUMANRecName: Full=RIMS-binding protein 2; Short=RIM-BP2
Contig0037519	-2.08132	0.0380013	SCHI1_MOUSERecName: Full=Schwannomin-interacting protein 1; Short=SCHIP-1
Contig0046942	-2.08138	0.0201189	---NA---
Contig0001289	-2.08359	0.00272555	---NA---
Contig0023221	-2.0841	0.0279854	PLD1_MOUSERecName: Full=Phospholipase D1; Short=PLD 1; Short=mPLD1; AltName: Full=Choline phosphatase 1; AltName: Full=Phosphatidylcholine-hydrolyzing phospholipase D1
Contig0031167	-2.08459	0.033617	RHG06_HUMANRecName: Full=Rho GTPase-activating protein 6; AltName: Full=Rho-type GTPase-activating protein 6; AltName: Full=Rho-type GTPase-activating protein RhoGAPX-1
Contig0003480	-2.0861	0.00104087	SCG1_MOUSERecName: Full=Secretogranin-1; AltName: Full=Chromogranin-B; Short=CgB; AltName: Full=Secretogranin I; Short=SgI; Contains: RecName: Full=CCB peptide; Contains: RecName: Full=PE-11; Flags: Precursor
Contig0022644	-2.08694	0.000484206	ARVC_HUMANRecName: Full=Armadillo repeat protein deleted in velo-cardio-facial syndrome
Contig0022672	-2.08734	0.000911982	---NA---
Contig0023954	-2.08915	0.00218625	AHDC1_MOUSERecName: Full=AT-hook DNA-binding motif-containing protein 1
Contig0011948	-2.09088	0.00275838	RN152_HUMANRecName: Full=E3 ubiquitin-protein ligase RNF152; AltName: Full=RING finger protein 152; AltName: Full=RING-type E3 ubiquitin transferase RNF152
Contig0002965	-2.09264	0.000352259	BC11A_HUMANRecName: Full=B-cell lymphoma/leukemia 11A; Short=BCL-11A; AltName: Full=B-cell CLL/lymphoma 11A; AltName: Full=COUP-TF-interacting protein 1; AltName: Full=Ecotropic viral integration site 9 protein homolog; Short=EVI-9; AltName: Full=Zinc finger protein 856
Contig0015981	-2.09353	0.00296504	P20D2_XENTRRecName: Full=Peptidase M20 domain-containing protein 2; AltName: Full=Aminoacylase-1-like protein 2
Contig0013690	-2.09396	0.000477226	PCDH1_HUMANRecName: Full=Protocadherin-1; AltName: Full=Cadherin-like protein 1; AltName: Full=Protocadherin-42; Short=PC42; Flags: Precursor
Contig0008734	-2.09431	0.00894462	SCML4_HUMANRecName: Full=Sex comb on midleg-like protein 4
Contig0015986	-2.09477	0.00291933	MMP24_HUMANRecName: Full=Matrix metalloproteinase-24; Short=MMP-24; AltName: Full=Membrane-type matrix metalloproteinase 5; Short=MT-MMP 5; Short=MTMMP5; AltName: Full=Membrane-type-5 matrix metalloproteinase; Short=MT5-MMP; Short=MT5MMP; Contains: RecName: Full=Processed matrix metalloproteinase-24; Flags: Precursor
Contig0013031	-2.09546	0.00360056	VGF_BOVINRecName: Full=Neurosecretory protein VGF; Contains: RecName: Full=Peptide V; AltName: Full=AQEE-30; AltName: Full=VGF-derived peptide; Contains: RecName: Full=Neuroendocrine regulatory peptide-1; Short=NERP-1; Contains: RecName: Full=Neuroendocrine regulatory peptide-2; Short=NERP-2; Flags: Precursor
Contig0009142	-2.09637	0.00321124	CHD5_MOUSERecName: Full=Chromodomain-helicase-DNA-binding protein 5; Short=CHD-5; AltName: Full=ATP-dependent helicase CHD5
Contig0038961	-2.0974	0.0174444	BEND4_HUMANRecName: Full=BEN domain-containing protein 4; AltName: Full=Coiled-coil domain-containing protein 4
Contig0041369	-2.09778	0.00894462	SORC1_HUMANRecName: Full=VPS10 domain-containing receptor SorCS1; Short=hSorCS; Flags: Precursor
Contig0006447	-2.09925	0.00409363	DCE1_FELCARecName: Full=Glutamate decarboxylase 1; AltName: Full=67 kDa glutamic acid decarboxylase; Short=GAD-67; AltName: Full=Glutamate decarboxylase 67 kDa isoform
Contig0013140	-2.09969	0.0120858	---NA---
Contig0010075	-2.10032	0.000585314	EPHB3_HUMANRecName: Full=Ephrin type-B receptor 3; AltName: Full=EPH-like tyrosine kinase 2; Short=EPH-like kinase 2; AltName: Full=Embryonic kinase 2; Short=EK2; Short=hEK2; AltName: Full=Tyrosine-protein kinase TYRO6; Flags: Precursor
Contig0000719	-2.10197	0.0416315	PRR7_MOUSERecName: Full=Proline-rich protein 7; AltName: Full=Synaptic proline-rich membrane protein
Contig0007989	-2.10258	0.0367702	K1C13_ONCMYRecName: Full=Keratin, type I cytoskeletal 13; AltName: Full=Cytokeratin-13; Short=CK-13; AltName: Full=Keratin-13; Short=K13
Contig0012685	-2.10283	0.0108825	---NA---
Contig0013301	-2.10287	0.00324745	RASF8_MOUSERecName: Full=Ras association domain-containing protein 8; AltName: Full=Carcinoma-associated protein HOJ-1 homolog
Contig0056813	-2.10296	0.0285608	---NA---
Contig0024469	-2.10399	0.00533415	MMEL1_HUMANRecName: Full=Membrane metallo-endopeptidase-like 1; AltName: Full=Membrane metallo-endopeptidase-like 2; AltName: Full=NEP2(m); AltName: Full=Neprilysin II; Short=NEPII; AltName: Full=Neprilysin-2; Short=NEP2; Short=NL2; Contains: RecName: Full=Membrane metallo-endopeptidase-like 1, soluble form; AltName: Full=Neprilysin-2 secreted; Short=NEP2(s)
Contig0012081	-2.10404	0.0357213	---NA---
Contig0043737	-2.10689	0.0114062	FGD1_MOUSERecName: Full=FYVE, RhoGEF and PH domain-containing protein 1; AltName: Full=Faciogenital dysplasia 1 protein homolog; AltName: Full=Rho/Rac guanine nucleotide exchange factor FGD1; Short=Rho/Rac GEF; AltName: Full=Zinc finger FYVE domain-containing protein 3
Contig0017841	-2.10754	0.00506064	OLM2B_MOUSERecName: Full=Olfactomedin-like protein 2B; AltName: Full=Photomedin-2; Flags: Precursor
Contig0028334	-2.10778	0.0297799	COMT_MOUSERecName: Full=Catechol O-methyltransferase
Contig0024118	-2.10786	0.0422611	CAC1G_HUMANRecName: Full=Voltage-dependent T-type calcium channel subunit alpha-1G; AltName: Full=Cav3.1c; AltName: Full=NBR13; AltName: Full=Voltage-gated calcium channel subunit alpha Cav3.1
Contig0010062	-2.1097	0.000942014	ELFN1_HUMANRecName: Full=Protein ELFN1; AltName: Full=Extracellular leucine-rich repeat and fibronectin type-III domain-containing protein 1; AltName: Full=Protein phosphatase 1 regulatory subunit 28; Flags: Precursor
Contig0019618	-2.10971	0.000154743	COT2_RATRecName: Full=COUP transcription factor 2; Short=COUP-TF2; AltName: Full=Apolipoprotein A-I regulatory protein 1; Short=ARP-1; AltName: Full=COUP transcription factor II; Short=COUP-TF II; AltName: Full=COUPb; AltName: Full=Nuclear receptor subfamily 2 group F member 2; AltName: Full=Ovalbumin upstream promoter beta nuclear receptor
Contig0003693	-2.11107	0.00026017	PI51C_MOUSERecName: Full=Phosphatidylinositol 4-phosphate 5-kinase type-1 gamma; Short=PIP5K1-gamma; Short=PtdIns(4)P-5-kinase 1 gamma; AltName: Full=Phosphatidylinositol 4-phosphate 5-kinase type I gamma; Short=PIP5KIgamma
Contig0028266	-2.11221	0.00164099	SCMC3_MOUSERecName: Full=Calcium-binding mitochondrial carrier protein SCaMC-3; AltName: Full=Small calcium-binding mitochondrial carrier protein 3; AltName: Full=Solute carrier family 25 member 23
Contig0015230	-2.11266	0.00316211	KPCB_DANRERecName: Full=Protein kinase C beta type; Short=PKC-B; Short=PKC-beta
Contig0017495	-2.11327	0.0118266	SORC3_HUMANRecName: Full=VPS10 domain-containing receptor SorCS3; Flags: Precursor
Contig0015867	-2.1177	0.000435952	DACT2_MOUSERecName: Full=Dapper homolog 2; Short=mDpr2; AltName: Full=Dapper antagonist of catenin 2
Contig0003978	-2.1188	0.00435139	LIGO2_MOUSERecName: Full=Leucine-rich repeat and immunoglobulin-like domain-containing nogo receptor-interacting protein 2; AltName: Full=Leucine-rich repeat neuronal protein 6C; Flags: Precursor
Contig0005017	-2.11897	0.014123	ARHG2_PIGRecName: Full=Rho guanine nucleotide exchange factor 2; AltName: Full=Guanine nucleotide exchange factor H1; Short=GEF-H1
Contig0014968	-2.11925	0.00163783	NDST4_HUMANRecName: Full=Bifunctional heparan sulfate N-deacetylase/N-sulfotransferase 4; AltName: Full=Glucosaminyl N-deacetylase/N-sulfotransferase 4; Short=NDST-4; AltName: Full=N-heparan sulfate sulfotransferase 4; Short=N-HSST 4; Includes: RecName: Full=Heparan sulfate N-deacetylase 4; Includes: RecName: Full=Heparan sulfate N-sulfotransferase 4
Contig0005347	-2.12126	0.000673885	INF2_XENTRRecName: Full=Inverted formin-2
Contig0003355	-2.12146	0.000250979	NECT1_MOUSERecName: Full=Nectin-1; AltName: Full=Herpes virus entry mediator C; Short=Herpesvirus entry mediator C; Short=HveC; AltName: Full=Nectin cell adhesion molecule 1; AltName: Full=Poliovirus receptor-related protein 1; AltName: CD_antigen=CD111; Flags: Precursor
Contig0008998	-2.12224	0.0381458	CASC1_DANRERecName: Full=Protein CASC1; AltName: Full=Cancer susceptibility candidate gene 1 protein homolog
Contig0006217	-2.12236	0.00316248	NXPH1_HUMANRecName: Full=Neurexophilin-1; Flags: Precursor
Contig0010578	-2.12301	0.00721732	JAG1B_DANRERecName: Full=Protein jagged-1b; Short=Jagged1b; AltName: Full=Jagged3; Flags: Precursor
Contig0011617	-2.12448	0.0003558	PTPRU_DANRERecName: Full=Receptor-type tyrosine-protein phosphatase U; Short=R-PTP-U; AltName: Full=Receptor-type protein-tyrosine phosphatase psi; Short=R-PTP-psi; Flags: Precursor
Contig0003710	-2.12487	0.0081559	TAL1_TAKRURecName: Full=T-cell acute lymphocytic leukemia protein 1; Short=TAL-1; AltName: Full=FrSCL; AltName: Full=Stem cell protein
Contig0013983	-2.12568	0.0216757	SEM4C_MOUSERecName: Full=Semaphorin-4C; AltName: Full=M-Sema F; AltName: Full=Semaphorin-C-like 1; Short=Sema I; Short=Semaphorin I; Flags: Precursor
Contig0001624	-2.12632	0.000639987	SHC1_MOUSERecName: Full=SHC-transforming protein 1; AltName: Full=SHC-transforming protein A; AltName: Full=Src homology 2 domain-containing-transforming protein C1; Short=SH2 domain protein C1
Contig0034848	-2.12684	0.0269091	---NA---
Contig0006510	-2.12868	0.00736045	NEUL1_HUMANRecName: Full=E3 ubiquitin-protein ligase NEURL1; AltName: Full=Neuralized-like protein 1A; Short=h-neu; Short=h-neuralized 1; AltName: Full=RING finger protein 67; AltName: Full=RING-type E3 ubiquitin transferase NEURL1
Contig0002756	-2.13413	0.0179498	VIAAT_XENTRRecName: Full=Vesicular inhibitory amino acid transporter; AltName: Full=GABA and glycine transporter; AltName: Full=Solute carrier family 32 member 1; AltName: Full=Vesicular GABA transporter
Contig0002912	-2.13461	0.000214678	NMDZ1_HUMANRecName: Full=Glutamate receptor ionotropic, NMDA 1; Short=GluN1; AltName: Full=Glutamate
Contig0019457	-2.13479	0.0308079	CTGF_RATRecName: Full=Connective tissue growth factor; AltName: Full=CCN family member 2; AltName: Full=Connective tissue growth-related protein; Flags: Precursor
Contig0020120	-2.13481	0.010969	---NA---
Contig0031051	-2.1354	0.0377397	PAX7_HUMANRecName: Full=Paired box protein Pax-7; AltName: Full=HuP1
Contig0005572	-2.13734	0.0301906	IBP5_MOUSERecName: Full=Insulin-like growth factor-binding protein 5; Short=IBP-5; Short=IGF-binding protein 5; Short=IGFBP-5; Flags: Precursor
Contig0002331	-2.13798	0.00225417	SULF2_MOUSERecName: Full=Extracellular sulfatase Sulf-2; Short=mSulf-2; Flags: Precursor
Contig0008182	-2.13855	8.04923e-05	KBTBB_HUMANRecName: Full=Kelch repeat and BTB domain-containing protein 11; AltName: Full=Chronic myelogenous leukemia-associated protein; AltName: Full=Kelch domain-containing protein 7B
Contig0029040	-2.14104	0.00704395	PTPRU_DANRERecName: Full=Receptor-type tyrosine-protein phosphatase U; Short=R-PTP-U; AltName: Full=Receptor-type protein-tyrosine phosphatase psi; Short=R-PTP-psi; Flags: Precursor
Contig0008241	-2.14162	0.0364759	---NA---
Contig0019091	-2.14193	0.00455991	FGF12_RATRecName: Full=Fibroblast growth factor 12; Short=FGF-12; AltName: Full=Fibroblast growth factor homologous factor 1; Short=FHF-1
Contig0014923	-2.14311	0.0234147	---NA---
Contig0017843	-2.14444	0.0117835	GRM4_HUMANRecName: Full=Metabotropic glutamate receptor 4; Short=mGluR4; Flags: Precursor
Contig0002512	-2.1453	0.000458948	ACM2_CHICKRecName: Full=Muscarinic acetylcholine receptor M2
Contig0022515	-2.14792	0.00281324	---NA---
Contig0025450	-2.14892	0.0264103	TM121_CHICKRecName: Full=Transmembrane protein 121; AltName: Full=Protein hole
Contig0013725	-2.15073	0.00272555	AGRL2_HUMANRecName: Full=Adhesion G protein-coupled receptor L2; AltName: Full=Calcium-independent alpha-latrotoxin receptor 2; Short=CIRL-2; AltName: Full=Latrophilin homolog 1; AltName: Full=Latrophilin-2; AltName: Full=Lectomedin-1; Flags: Precursor
Contig0000099	-2.15316	0.000149443	DGKZ_HUMANRecName: Full=Diacylglycerol kinase zeta; Short=DAG kinase zeta; AltName: Full=Diglyceride kinase zeta; Short=DGK-zeta
Contig0017108	-2.15404	0.000698917	RGS12_RATRecName: Full=Regulator of G-protein signaling 12; Short=RGS12
Contig0027374	-2.15505	0.021075	KIF28_RATRecName: Full=Kinesin-like protein KIF28P; AltName: Full=Kinesin-like protein 6
Contig0006162	-2.15797	0.000355402	GRP2_HUMANRecName: Full=RAS guanyl-releasing protein 2; AltName: Full=Calcium and DAG-regulated guanine nucleotide exchange factor I; Short=CalDAG-GEFI; AltName: Full=Cdc25-like protein; Short=hCDC25L; AltName: Full=F25B3.3 kinase-like protein
Contig0042096	-2.15865	0.0255585	EPHA3_DANRERecName: Full=Ephrin type-A receptor 3; AltName: Full=EPH-like kinase 1; AltName: Full=Tyrosine-protein kinase receptor ZEK1; Flags: Precursor
Contig0014391	-2.15935	7.59345e-05	S29A4_DANRERecName: Full=Equilibrative nucleoside transporter 4; AltName: Full=Solute carrier family 29 member 4
Contig0016935	-2.16012	0.0296605	---NA---
Contig0040631	-2.161	0.0474079	PRIC2_HUMANRecName: Full=Prickle-like protein 2; Flags: Precursor
Contig0006274	-2.16251	0.000375772	---NA---
Contig0002735	-2.16504	0.00205019	PTHD1_DANRERecName: Full=Patched domain-containing protein 1
Contig0023017	-2.16515	0.014444	---NA---
Contig0023763	-2.16679	0.00241128	TIAM1_HUMANRecName: Full=T-lymphoma invasion and metastasis-inducing protein 1; Short=TIAM-1
Contig0024954	-2.16898	0.0499642	EPYC_CHICKRecName: Full=Epiphycan; AltName: Full=Dermatan sulfate proteoglycan 3; AltName: Full=Proteoglycan-Lb; Short=PG-Lb; AltName: Full=Small chondroitin/dermatan sulfate proteoglycan; Flags: Precursor
Contig0009122	-2.16931	0.00216599	ATL3_HUMANRecName: Full=ADAMTS-like protein 3; Short=ADAMTSL-3; AltName: Full=Punctin-2; Flags: Precursor
Contig0015557	-2.16967	0.0117835	CAMKV_TAKRURecName: Full=CaM kinase-like vesicle-associated protein
Contig0000109	-2.17068	0.0245728	CNTN5_DANRERecName: Full=Contactin-5; Flags: Precursor
Contig0009015	-2.1721	0.000231675	---NA---
Contig0017584	-2.17288	0.0413299	PPR1B_BOVINRecName: Full=Protein phosphatase 1 regulatory subunit 1B; AltName: Full=DARPP-32; AltName: Full=Dopamine- and cAMP-regulated neuronal phosphoprotein
Contig0001429	-2.1733	0.00328096	PCDH8_HUMANRecName: Full=Protocadherin-8; AltName: Full=Arcadlin; Flags: Precursor
Contig0007448	-2.17351	0.00675577	GRIA3_RATRecName: Full=Glutamate receptor 3; Short=GluR-3; AltName: Full=AMPA-selective glutamate receptor 3; AltName: Full=GluR-C; AltName: Full=GluR-K3; AltName: Full=Glutamate receptor ionotropic, AMPA 3; Short=GluA3; Flags: Precursor
Contig0001460	-2.17563	0.00899319	ZFHX4_CHICKRecName: Full=Zinc finger homeobox protein 4; AltName: Full=Zinc finger homeodomain protein 4; Short=ZFH-4; AltName: Full=Zinc finger/apterous-related homeobox protein
Contig0034401	-2.17625	0.0319053	NRSN1_HUMANRecName: Full=Neurensin-1; AltName: Full=Neuro-p24; AltName: Full=Vesicular membrane protein of 24 kDa; Short=Vesicular membrane protein p24
Contig0052926	-2.17931	0.0312515	NECT2_MOUSERecName: Full=Nectin-2; AltName: Full=Herpes virus entry mediator B; Short=Herpesvirus entry mediator B; Short=HveB; AltName: Full=Murine herpes virus entry protein B; Short=mHveB; AltName: Full=Nectin cell adhesion molecule 2; AltName: Full=Poliovirus receptor homolog; AltName: Full=Poliovirus receptor-related protein 2; AltName: CD_antigen=CD112; Flags: Precursor
Contig0024056	-2.17984	0.0316948	LHX9_XENLARecName: Full=LIM/homeobox protein Lhx9; Short=LIM homeobox protein 9
Contig0010726	-2.1804	0.0171301	---NA---
Contig0009078	-2.18054	0.000202875	GCYA2_RATRecName: Full=Guanylate cyclase soluble subunit alpha-2; Short=GCS-alpha-2
Contig0021095	-2.18292	0.00588642	---NA---
Contig0035559	-2.18763	0.00296288	CADH6_HUMANRecName: Full=Cadherin-6; AltName: Full=Kidney cadherin; Short=K-cadherin; Flags: Precursor
Contig0002701	-2.18858	0.0142188	---NA---
Contig0015954	-2.19207	0.00228788	SHSA6_HUMANRecName: Full=Protein shisa-6; Flags: Precursor
Contig0020298	-2.19265	0.000175431	RGS8_DANRERecName: Full=Regulator of G-protein signaling 8; Short=RGS8
Contig0045277	-2.1933	0.037157	TMCC3_HUMANRecName: Full=Transmembrane and coiled-coil domain protein 3
Contig0027966	-2.19385	9.44376e-05	ASSY_DANRERecName: Full=Argininosuccinate synthase; AltName: Full=Citrulline--aspartate ligase
Contig0013468	-2.19478	0.00550853	ARHG2_PIGRecName: Full=Rho guanine nucleotide exchange factor 2; AltName: Full=Guanine nucleotide exchange factor H1; Short=GEF-H1
Contig0018616	-2.19512	0.00821206	EPHA6_MOUSERecName: Full=Ephrin type-A receptor 6; AltName: Full=EPH homology kinase 2; Short=EHK-2; Flags: Precursor
Contig0008329	-2.19523	0.016874	KCNH4_RATRecName: Full=Potassium voltage-gated channel subfamily H member 4; AltName: Full=Brain-specific eag-like channel 2; Short=BEC2; AltName: Full=Ether-a-go-go-like potassium channel 1; Short=ELK channel 1; Short=rElk1; AltName: Full=Voltage-gated potassium channel subunit Kv12.3
Contig0014745	-2.19634	3.99876e-05	EXOS5_MOUSERecName: Full=Exosome complex component RRP46; AltName: Full=Exosome component 5; AltName: Full=Ribosomal RNA-processing protein 46
Contig0034463	-2.1976	0.0165639	LDB2_CHICKRecName: Full=LIM domain-binding protein 2; Short=LDB-2; AltName: Full=Carboxyl-terminal LIM domain-binding protein 1; Short=CLIM-1; AltName: Full=LIM domain-binding factor CLIM1; Short=cLdb2
Contig0066523	-2.20139	0.0400921	PI51A_MOUSERecName: Full=Phosphatidylinositol 4-phosphate 5-kinase type-1 alpha; Short=PIP5K1-alpha; Short=PtdIns(4)P-5-kinase 1 alpha; AltName: Full=68 kDa type I phosphatidylinositol 4-phosphate 5-kinase; AltName: Full=Phosphatidylinositol 4-phosphate 5-kinase type I alpha; Short=PIP5KIalpha; AltName: Full=Phosphatidylinositol 4-phosphate 5-kinase type I beta; Short=PI4P5KIbeta
Contig0016693	-2.20255	0.0245546	GCYA1_RATRecName: Full=Guanylate cyclase soluble subunit alpha-1; Short=GCS-alpha-1; AltName: Full=Guanylate cyclase soluble subunit alpha-3; Short=GCS-alpha-3; AltName: Full=Soluble guanylate cyclase large subunit
Contig0046270	-2.20513	0.0219921	LMO3_XENLARecName: Full=LIM domain only protein 3; Short=LMO-3; AltName: Full=LIM domain only protein 1; Short=LMO-1; Short=xLMO1
Contig0000978	-2.20561	0.000198869	---NA---
Contig0018426	-2.21361	0.000114391	MAST3_XENLARecName: Full=Microtubule-associated serine/threonine-protein kinase 3
Contig0012650	-2.2157	0.0213471	FREM2_HUMANRecName: Full=FRAS1-related extracellular matrix protein 2; AltName: Full=ECM3 homolog; Flags: Precursor
Contig0020228	-2.21926	0.000101191	---NA---
Contig0012425	-2.22401	0.000718297	---NA---
Contig0025706	-2.22511	0.0158577	FARP1_CHICKRecName: Full=FERM, ARHGEF and pleckstrin domain-containing protein 1; AltName: Full=FERM, RhoGEF and pleckstrin domain-containing protein 1
Contig0037316	-2.22647	0.0111841	RAI14_HUMANRecName: Full=Ankycorbin; AltName: Full=Ankyrin repeat and coiled-coil structure-containing protein; AltName: Full=Novel retinal pigment epithelial cell protein; AltName: Full=Retinoic acid-induced protein 14
Contig0012725	-2.22761	0.00673279	---NA---
Contig0002071	-2.22764	3.13464e-05	---NA---
Contig0003547	-2.22812	2.50436e-05	PRRT1_MOUSERecName: Full=Proline-rich transmembrane protein 1; AltName: Full=Dispanin subfamily D member 1; Short=DSPD1; AltName: Full=Synapse differentiation-induced protein 4
Contig0040090	-2.22879	0.0244438	S35G2_MOUSERecName: Full=Solute carrier family 35 member G2; AltName: Full=Transmembrane protein 22
Contig0003218	-2.22958	0.000268268	PDZD4_MOUSERecName: Full=PDZ domain-containing protein 4; AltName: Full=PDZ domain-containing RING finger protein 4-like protein
Contig0018720	-2.23001	0.000977758	GLRA2_RATRecName: Full=Glycine receptor subunit alpha-2; AltName: Full=Glycine receptor strychnine-binding subunit; Flags: Precursor
Contig0009351	-2.23407	0.00306349	KCAB1_RATRecName: Full=Voltage-gated potassium channel subunit beta-1; AltName: Full=K(+) channel subunit beta-1; AltName: Full=Kv-beta-1
Contig0010882	-2.23818	0.0282211	FBLN1_DANRERecName: Full=Fibulin-1; Short=FIBL-1; Flags: Precursor
Contig0011870	-2.23828	2.85095e-05	NSG1_CHICKRecName: Full=Neuronal vesicle trafficking-associated protein 1; AltName: Full=Neuron-specific protein family member 1; AltName: Full=Protein LZ1
Contig0001093	-2.23939	3.26673e-05	VGL2A_DANRERecName: Full=Vesicular glutamate transporter 2.1; AltName: Full=Protein blumenkohl; AltName: Full=Solute carrier family 17 member 6-B; AltName: Full=Vesicular glutamate transporter 2-A
Contig0013798	-2.24423	0.000245284	RPGF4_HUMANRecName: Full=Rap guanine nucleotide exchange factor 4; AltName: Full=Exchange factor directly activated by cAMP 2; AltName: Full=Exchange protein directly activated by cAMP 2; Short=EPAC 2; AltName: Full=cAMP-regulated guanine nucleotide exchange factor II; Short=cAMP-GEFII
Contig0022278	-2.24502	0.0468591	CART_HUMANRecName: Full=Cocaine- and amphetamine-regulated transcript protein; Contains: RecName: Full=CART(1-39); Contains: RecName: Full=CART(42-89); Flags: Precursor
Contig0014126	-2.24521	0.0124175	---NA---
Contig0043947	-2.24529	0.0302803	CALD1_HUMANRecName: Full=Caldesmon; Short=CDM
Contig0038087	-2.24876	0.0230684	TSP1_XENLARecName: Full=Thrombospondin-1; Flags: Precursor
Contig0010526	-2.24931	0.0282328	MEIS2_HUMANRecName: Full=Homeobox protein Meis2; AltName: Full=Meis1-related protein 1
Contig0010317	-2.24943	0.000131326	CEMIP_HUMANRecName: Full=Cell migration-inducing and hyaluronan-binding protein; Flags: Precursor
Contig0011430	-2.25021	0.0182787	EPHA5_HUMANRecName: Full=Ephrin type-A receptor 5; AltName: Full=Brain-specific kinase; AltName: Full=EPH homology kinase 1; Short=EHK-1; AltName: Full=EPH-like kinase 7; Short=EK7; Short=hEK7; Flags: Precursor
Contig0006688	-2.25325	0.0335942	---NA---
Contig0013354	-2.25364	0.0269137	FGF11_HUMANRecName: Full=Fibroblast growth factor 11; Short=FGF-11; AltName: Full=Fibroblast growth factor homologous factor 3; Short=FHF-3
Contig0005939	-2.25396	0.0110447	GP158_RATRecName: Full=Probable G-protein coupled receptor 158; Flags: Precursor
Contig0010916	-2.25533	0.0300031	BNC2_HUMANRecName: Full=Zinc finger protein basonuclin-2
Contig0012884	-2.25634	0.012033	MPDZ_HUMANRecName: Full=Multiple PDZ domain protein; AltName: Full=Multi-PDZ domain protein 1
Contig0032637	-2.25673	0.00433937	---NA---
Contig0051331	-2.26119	0.0104255	STA5B_PIGRecName: Full=Signal transducer and activator of transcription 5B
Contig0018341	-2.26474	8.7263e-05	NMDZ1_HUMANRecName: Full=Glutamate receptor ionotropic, NMDA 1; Short=GluN1; AltName: Full=Glutamate
Contig0041566	-2.26776	0.00672857	---NA---
Contig0004314	-2.27058	0.000165581	---NA---
Contig0052815	-2.27237	0.0497806	---NA---
Contig0028085	-2.2742	0.0281311	BORG2_HUMANRecName: Full=Cdc42 effector protein 3; AltName: Full=Binder of Rho GTPases 2; AltName: Full=MSE55-related Cdc42-binding protein
Contig0019684	-2.27453	0.0178568	---NA---
Contig0002986	-2.27455	4.47767e-05	---NA---
Contig0008879	-2.27511	0.0383419	---NA---
Contig0014076	-2.27738	0.000165581	FZD3_MOUSERecName: Full=Frizzled-3; Short=Fz-3; Short=mFz3; Flags: Precursor
Contig0006187	-2.28347	6.81304e-05	---NA---
Contig0013508	-2.2839	0.0277722	MGT5B_HUMANRecName: Full=Alpha-1,6-mannosylglycoprotein 6-beta-N-acetylglucosaminyltransferase B; AltName: Full=Alpha-mannoside beta-1,6-N-acetylglucosaminyltransferase B; AltName: Full=GlcNAc-T Vb; Short=GNT-Vb; Short=hGnTVb; AltName: Full=Mannoside acetylglucosaminyltransferase 5B; AltName: Full=N-acetylglucosaminyl-transferase Vb; AltName: Full=N-acetylglucosaminyltransferase IX; Short=GNT-IX
Contig0001064	-2.2851	0.00969509	GP139_HUMANRecName: Full=Probable G-protein coupled receptor 139; AltName: Full=G(q)-coupled orphan receptor GPRg1; AltName: Full=G-protein-coupled receptor PGR3
Contig0012484	-2.28627	0.0113174	BC11B_HUMANRecName: Full=B-cell lymphoma/leukemia 11B; Short=BCL-11B; AltName: Full=B-cell CLL/lymphoma 11B; AltName: Full=COUP-TF-interacting protein 2; AltName: Full=Radiation-induced tumor suppressor gene 1 protein; Short=hRit1
Contig0004782	-2.28848	2.18682e-05	ATCAY_RATRecName: Full=Caytaxin
Contig0015952	-2.2895	0.014123	XKR6_TETNGRecName: Full=XK-related protein 6
Contig0041142	-2.29022	0.00308334	ZN503_DANRERecName: Full=Zinc finger protein 503; AltName: Full=NocA-like zinc finger protein 2
Contig0019469	-2.29153	0.0217258	CCL25_MOUSERecName: Full=C-C motif chemokine 25; AltName: Full=Chemokine TECK; AltName: Full=Small-inducible cytokine A25; AltName: Full=Thymus-expressed chemokine; Flags: Precursor
Contig0041274	-2.29292	0.00309082	ANO7_HUMANRecName: Full=Anoctamin-7; AltName: Full=Dresden transmembrane protein of the prostate; Short=D-TMPP; AltName: Full=IPCA-5; AltName: Full=New gene expressed in prostate; AltName: Full=Prostate cancer-associated protein 5; AltName: Full=Transmembrane protein 16G
Contig0015866	-2.2932	0.00268974	CAD18_HUMANRecName: Full=Cadherin-18; AltName: Full=Cadherin-14; Flags: Precursor
Contig0041134	-2.29345	0.00190354	T200B_HUMANRecName: Full=Transmembrane protein 200B; AltName: Full=Transmembrane protein TTMA; AltName: Full=Two transmembrane domain-containing family member B
Contig0022855	-2.29378	0.0254658	---NA---
Contig0020453	-2.29412	0.00181732	PGFRL_HUMANRecName: Full=Platelet-derived growth factor receptor-like protein; Short=PDGFR-like protein; AltName: Full=PDGF receptor beta-like tumor suppressor; Flags: Precursor
Contig0045053	-2.29451	0.000511124	GFRA4_CHICKRecName: Full=GDNF family receptor alpha-4; Short=GDNF receptor alpha-4; Short=GDNFR-alpha-4; Short=GFR-alpha-4; Flags: Precursor
Contig0036887	-2.2969	0.0296575	SSR2_BOVINRecName: Full=Somatostatin receptor type 2; Short=SS-2-R; Short=SS2-R; Short=SS2R; AltName: Full=SRIF-1
Contig0027917	-2.29745	0.0263395	ZMAT4_HUMANRecName: Full=Zinc finger matrin-type protein 4
Contig0008856	-2.29988	0.0150798	---NA---
Contig0003246	-2.30066	0.000349297	Z804A_HUMANRecName: Full=Zinc finger protein 804A
Contig0005284	-2.3024	6.78655e-06	TULP4_MOUSERecName: Full=Tubby-related protein 4; AltName: Full=Tubby superfamily protein; AltName: Full=Tubby-like protein 4
Contig0048309	-2.30481	0.0101847	KNDC1_HUMANRecName: Full=Kinase non-catalytic C-lobe domain-containing protein 1; Short=KIND domain-containing protein 1; AltName: Full=Cerebral protein 9; AltName: Full=Protein very KIND; Short=v-KIND; AltName: Full=Ras-GEF domain-containing family member 2
Contig0006594	-2.30512	0.0032138	---NA---
Contig0023531	-2.3059	0.0018492	AGRA1_HUMANRecName: Full=Adhesion G protein-coupled receptor A1; AltName: Full=G-protein coupled receptor 123
Contig0014925	-2.30603	0.00152818	PCDH8_HUMANRecName: Full=Protocadherin-8; AltName: Full=Arcadlin; Flags: Precursor
Contig0049900	-2.30778	0.0238583	---NA---
Contig0010999	-2.30823	0.000919273	---NA---
Contig0024145	-2.30965	2.35623e-05	CNKR2_RATRecName: Full=Connector enhancer of kinase suppressor of ras 2; Short=Connector enhancer of KSR 2; AltName: Full=CNK homolog protein 2; Short=CNK2; AltName: Full=Membrane-associated guanylate kinase-interacting protein; Short=Maguin
Contig0008469	-2.31385	0.0486145	---NA---
Contig0009180	-2.31562	2.20761e-05	---NA---
Contig0026685	-2.31632	0.014417	NSMF_DANRERecName: Full=NMDA receptor synaptonuclear signaling and neuronal migration factor; AltName: Full=Nasal embryonic luteinizing hormone-releasing hormone factor; Short=Nasal embryonic LHRH factor
Contig0002917	-2.31772	3.66083e-06	SI1L1_HUMANRecName: Full=Signal-induced proliferation-associated 1-like protein 1; Short=SIPA1-like protein 1; AltName: Full=High-risk human papilloma viruses E6 oncoproteins targeted protein 1; Short=E6-targeted protein 1
Contig0002911	-2.31818	2.12233e-05	NMDZ1_CANFARecName: Full=Glutamate receptor ionotropic, NMDA 1; Short=GluN1; AltName: Full=Glutamate
Contig0009328	-2.31913	0.0153927	GRIA3_HUMANRecName: Full=Glutamate receptor 3; Short=GluR-3; AltName: Full=AMPA-selective glutamate receptor 3; AltName: Full=GluR-C; AltName: Full=GluR-K3; AltName: Full=Glutamate receptor ionotropic, AMPA 3; Short=GluA3; Flags: Precursor
Contig0026634	-2.31918	0.0493384	R4RL2_MOUSERecName: Full=Reticulon-4 receptor-like 2; AltName: Full=Nogo receptor-like 3; AltName: Full=Nogo-66 receptor homolog 1; AltName: Full=Nogo-66 receptor-related protein 2; Short=NgR2; Flags: Precursor
Contig0003239	-2.32023	6.07259e-05	LHPL4_BOVINRecName: Full=LHFPL tetraspan subfamily member 4 protein; AltName: Full=Lipoma HMGIC fusion partner-like 4 protein
Contig0025073	-2.32155	0.0264213	---NA---
Contig0026578	-2.32185	0.0215582	ROBO2_MOUSERecName: Full=Roundabout homolog 2; Flags: Precursor
Contig0029492	-2.32213	0.000105325	GRIA1_HUMANRecName: Full=Glutamate receptor 1; Short=GluR-1; AltName: Full=AMPA-selective glutamate receptor 1; AltName: Full=GluR-A; AltName: Full=GluR-K1; AltName: Full=Glutamate receptor ionotropic, AMPA 1; Short=GluA1; Flags: Precursor
Contig0050232	-2.32277	0.0436078	SYT11_RATRecName: Full=Synaptotagmin-11; AltName: Full=Synaptotagmin XI; Short=SytXI
Contig0018159	-2.32897	0.00652425	CADN_DROMERecName: Full=Neural-cadherin; AltName: Full=Cadherin-N; Short=dN-cadherin; Flags: Precursor
Contig0007520	-2.32992	0.00441028	---NA---
Contig0033475	-2.33199	0.0200847	ERRFI_MOUSERecName: Full=ERBB receptor feedback inhibitor 1; AltName: Full=Mitogen-inducible gene 6 protein homolog; Short=MIG-6
Contig0011652	-2.33306	0.000874508	NCKX3_HUMANRecName: Full=Sodium/potassium/calcium exchanger 3; AltName: Full=Na(+)/K(+)/Ca(2+)-exchange protein 3; AltName: Full=Solute carrier family 24 member 3; Flags: Precursor
Contig0004492	-2.33333	7.25771e-06	---NA---
Contig0031899	-2.33476	0.0274292	RGRF2_DANRERecName: Full=Ras-specific guanine nucleotide-releasing factor 2; Short=Ras-GRF2; AltName: Full=Ras guanine nucleotide exchange factor 2
Contig0019514	-2.33768	0.018602	VW5B1_HUMANRecName: Full=von Willebrand factor A domain-containing protein 5B1; Flags: Precursor
Contig0047644	-2.33782	0.00272555	CDHR2_MOUSERecName: Full=Cadherin-related family member 2; Flags: Precursor
Contig0006694	-2.3396	0.00375458	SYN1L_DANRERecName: Full=Synapse differentiation-inducing gene protein 1-like; AltName: Full=Capucin; AltName: Full=Dispanin subfamily C member 1; Short=DSPC1; AltName: Full=Transmembrane protein 90A
Contig0041657	-2.34297	0.00101453	KCNK2_RATRecName: Full=Potassium channel subfamily K member 2; AltName: Full=Outward rectifying potassium channel protein TREK-1; AltName: Full=Stretch-activated potassium channel TREK-1; AltName: Full=TREK-1 K(+) channel subunit; AltName: Full=Two pore domain potassium channel TREK-1; AltName: Full=Two pore potassium channel TPKC1
Contig0016588	-2.3454	1.20953e-05	NMDZ1_MOUSERecName: Full=Glutamate receptor ionotropic, NMDA 1; Short=GluN1; AltName: Full=Glutamate
Contig0025989	-2.34581	0.00430421	PK3CD_MOUSERecName: Full=Phosphatidylinositol 4,5-bisphosphate 3-kinase catalytic subunit delta isoform; Short=PI3-kinase subunit delta; Short=PI3K-delta; Short=PI3Kdelta; Short=PtdIns-3-kinase subunit delta; AltName: Full=Phosphatidylinositol 4,5-bisphosphate 3-kinase 110 kDa catalytic subunit delta; Short=PtdIns-3-kinase subunit p110-delta; Short=p110delta
Contig0001771	-2.34822	0.019047	PACR_HUMANRecName: Full=Pituitary adenylate cyclase-activating polypeptide type I receptor; Short=PACAP type I receptor; Short=PACAP-R-1; Short=PACAP-R1; Flags: Precursor
Contig0050744	-2.34991	0.00873374	---NA---
Contig0042998	-2.34996	0.00272555	CSMD2_HUMANRecName: Full=CUB and sushi domain-containing protein 2; AltName: Full=CUB and sushi multiple domains protein 2
Contig0033309	-2.35055	0.0458421	---NA---
Contig0003027	-2.35486	0.0306931	---NA---
Contig0047118	-2.35551	0.0455412	S6A13_RATRecName: Full=Sodium- and chloride-dependent GABA transporter 2; Short=GAT-2; AltName: Full=Solute carrier family 6 member 13
Contig0023509	-2.35637	1.99798e-05	LIGO3_MOUSERecName: Full=Leucine-rich repeat and immunoglobulin-like domain-containing nogo receptor-interacting protein 3; AltName: Full=Leucine-rich repeat neuronal protein 6B; Flags: Precursor
Contig0051385	-2.35679	0.0178541	TCRGL_MOUSERecName: Full=Transcription elongation regulator 1-like protein
Contig0005522	-2.36233	0.0377397	---NA---
Contig0002168	-2.36239	0.000996238	DGKB_MOUSERecName: Full=Diacylglycerol kinase beta; Short=DAG kinase beta; AltName: Full=Diglyceride kinase beta; Short=DGK-beta
Contig0040774	-2.36428	0.00181261	KHDR3_MOUSERecName: Full=KH domain-containing, RNA-binding, signal transduction-associated protein 3; AltName: Full=RNA-binding protein Etoile; AltName: Full=Sam68-like mammalian protein 2; Short=SLM-2
Contig0014077	-2.36523	0.0394725	PLPR4_MOUSERecName: Full=Phospholipid phosphatase-related protein type 4; AltName: Full=Brain-specific phosphatidic acid phosphatase-like protein 1; AltName: Full=Lipid phosphate phosphatase-related protein type 4; AltName: Full=Plasticity-related gene 1 protein; Short=PRG-1
Contig0051923	-2.36803	0.037611	AP2B_CANFARecName: Full=Transcription factor AP-2-beta; Short=AP2-beta; AltName: Full=Activating enhancer-binding protein 2-beta
Contig0008767	-2.37051	0.00188377	TESK1_HUMANRecName: Full=Dual specificity testis-specific protein kinase 1; AltName: Full=Testicular protein kinase 1
Contig0000285	-2.37102	0.0308229	SC4AB_TETNGRecName: Full=Sodium channel protein type 4 subunit alpha B; AltName: Full=Voltage-gated sodium channel subunit alpha Nav1.4b
Contig0005643	-2.37533	0.0016168	SHAN3_MOUSERecName: Full=SH3 and multiple ankyrin repeat domains protein 3; Short=Shank3; AltName: Full=Proline-rich synapse-associated protein 2; Short=ProSAP2; AltName: Full=SPANK-2
Contig0027326	-2.37566	0.0012742	S35G2_HUMANRecName: Full=Solute carrier family 35 member G2; AltName: Full=Transmembrane protein 22
Contig0003458	-2.37679	0.000862332	NMDE4_RATRecName: Full=Glutamate receptor ionotropic, NMDA 2D; Short=GluN2D; AltName: Full=Glutamate
Contig0005005	-2.377	0.0104866	AP2E_DANRERecName: Full=Transcription factor AP-2-epsilon; Short=AP-2-epsilon
Contig0121596	-2.37838	0.00808101	---NA---
Contig0023768	-2.37969	0.0310968	KCJ12_MOUSERecName: Full=ATP-sensitive inward rectifier potassium channel 12; AltName: Full=Inward rectifier K(+) channel Kir2.2; Short=IRK-2; AltName: Full=Potassium channel, inwardly rectifying subfamily J member 12
Contig0052846	-2.37989	0.0199332	VSIG1_XENLARecName: Full=V-set and immunoglobulin domain-containing protein 1; AltName: Full=Cortical thymocyte marker CTX; Flags: Precursor
Contig0019654	-2.38426	0.0211549	PDYN_PIGRecName: Full=Proenkephalin-B; AltName: Full=Beta-neoendorphin-dynorphin; AltName: Full=Preprodynorphin; Contains: RecName: Full=Alpha-neoendorphin; Contains: RecName: Full=Beta-neoendorphin; Contains: RecName: Full=Big dynorphin; Short=Big Dyn; Contains: RecName: Full=Dynorphin A(1-17); Short=Dyn-A17; Short=Dynorphin A; Contains: RecName: Full=Dynorphin A(1-13); Contains: RecName: Full=D…
Contig0027416	-2.38526	0.0177677	GPR26_RATRecName: Full=G-protein coupled receptor 26
Contig0000845	-2.38565	0.000486124	CAC1E_HUMANRecName: Full=Voltage-dependent R-type calcium channel subunit alpha-1E; AltName: Full=Brain calcium channel II; Short=BII; AltName: Full=Calcium channel, L type, alpha-1 polypeptide, isoform 6; AltName: Full=Voltage-gated calcium channel subunit alpha Cav2.3
Contig0057680	-2.39003	0.00122423	---NA---
Contig0017139	-2.39235	0.0294984	EAA1_AMBTIRecName: Full=Excitatory amino acid transporter 1; AltName: Full=SEAAT1; AltName: Full=Sodium-dependent glutamate/aspartate transporter; Short=GLAST
Contig0008631	-2.39688	0.000114391	---NA---
Contig0018406	-2.39846	2.41806e-06	NOS1_RATRecName: Full=Nitric oxide synthase, brain; AltName: Full=BNOS; AltName: Full=Constitutive NOS; AltName: Full=NC-NOS; AltName: Full=NOS type I; AltName: Full=Neuronal NOS; Short=N-NOS; Short=nNOS; AltName: Full=Peptidyl-cysteine S-nitrosylase NOS1
Contig0023204	-2.40018	2.86416e-05	KCNH2_RATRecName: Full=Potassium voltage-gated channel subfamily H member 2; AltName: Full=Ether-a-go-go-related gene potassium channel 1; Short=ERG-1; Short=Eag-related protein 1; Short=Ether-a-go-go-related protein 1; Short=RERG; Short=r-ERG; AltName: Full=Voltage-gated potassium channel subunit Kv11.1
Contig0001234	-2.40368	0.000114391	---NA---
Contig0010817	-2.40406	0.000398129	NRP2_HUMANRecName: Full=Neuropilin-2; AltName: Full=Vascular endothelial cell growth factor 165 receptor 2; Flags: Precursor
Contig0005061	-2.40418	0.00276367	---NA---
Contig0024370	-2.40738	0.00016234	CCKN_PAROLRecName: Full=Cholecystokinin; Short=CCK; Contains: RecName: Full=Cholecystokinin-8; Short=CCK8; Flags: Precursor
Contig0034897	-2.4136	0.0154992	HEY1_DANRERecName: Full=Hairy/enhancer-of-split related with YRPW motif protein 1
Contig0006240	-2.41547	0.000386866	ATF5_RATRecName: Full=Cyclic AMP-dependent transcription factor ATF-5; Short=cAMP-dependent transcription factor ATF-5; AltName: Full=Activating transcription factor 5; AltName: Full=Transcription factor ATFx
Contig0043598	-2.41553	0.00325983	PLPR5_HUMANRecName: Full=Phospholipid phosphatase-related protein type 5; AltName: Full=Lipid phosphate phosphatase-related protein type 5; AltName: Full=Phosphatidic acid phosphatase type 2d; AltName: Full=Plasticity-related gene 5 protein; Short=PRG-5
Contig0012244	-2.41639	0.0110447	GBRB4_CHICKRecName: Full=Gamma-aminobutyric acid receptor subunit beta-4; AltName: Full=GABA(A) receptor subunit beta-4; Flags: Precursor
Contig0008271	-2.41724	0.000241679	---NA---
Contig0018653	-2.41806	0.0120751	CNKR2_RATRecName: Full=Connector enhancer of kinase suppressor of ras 2; Short=Connector enhancer of KSR 2; AltName: Full=CNK homolog protein 2; Short=CNK2; AltName: Full=Membrane-associated guanylate kinase-interacting protein; Short=Maguin
Contig0002077	-2.42965	0.0213471	CO1A2_ONCMYRecName: Full=Collagen alpha-2(I) chain; AltName: Full=Alpha-2 type I collagen; Flags: Precursor
Contig0004993	-2.43158	9.60256e-07	NTRK2_CHICKRecName: Full=BDNF/NT-3 growth factors receptor; AltName: Full=Neurotrophic tyrosine kinase receptor type 2; AltName: Full=TrkB tyrosine kinase; Short=Trk-B; Flags: Precursor
Contig0004056	-2.43173	0.00122423	GRIA3_HUMANRecName: Full=Glutamate receptor 3; Short=GluR-3; AltName: Full=AMPA-selective glutamate receptor 3; AltName: Full=GluR-C; AltName: Full=GluR-K3; AltName: Full=Glutamate receptor ionotropic, AMPA 3; Short=GluA3; Flags: Precursor
Contig0024995	-2.43207	0.000154743	TRPC4_BOVINRecName: Full=Short transient receptor potential channel 4; Short=TrpC4; AltName: Full=Capacitative calcium entry channel 1; Short=CCE1
Contig0025694	-2.43295	0.00362626	---NA---
Contig0002639	-2.43311	2.68973e-05	GBRP_BOVINRecName: Full=Gamma-aminobutyric acid receptor subunit pi; AltName: Full=GABA(A) receptor subunit pi; Flags: Precursor
Contig0029685	-2.43384	0.00162692	RIMB2_CHICKRecName: Full=RIMS-binding protein 2; Short=RIM-BP2
Contig0007377	-2.43549	0.0002072	---NA---
Contig0005901	-2.44064	1.82025e-06	---NA---
Contig0004359	-2.44287	8.99262e-06	ARL9_HUMANRecName: Full=ADP-ribosylation factor-like protein 9
Contig0021941	-2.44633	0.000987532	KCD12_HUMANRecName: Full=BTB/POZ domain-containing protein KCTD12; AltName: Full=Pfetin; AltName: Full=Predominantly fetal expressed T1 domain
Contig0024456	-2.44924	0.00325983	PACR_HUMANRecName: Full=Pituitary adenylate cyclase-activating polypeptide type I receptor; Short=PACAP type I receptor; Short=PACAP-R-1; Short=PACAP-R1; Flags: Precursor
Contig0019678	-2.44937	0.00674976	CABP7_PAPANRecName: Full=Calcium-binding protein 7; Short=CaBP7; AltName: Full=Calneuron II; AltName: Full=Calneuron-2
Contig0028632	-2.45169	0.000832572	NRP2_RATRecName: Full=Neuropilin-2; AltName: Full=Vascular endothelial cell growth factor 165 receptor 2; Flags: Precursor
Contig0027751	-2.45255	0.00060591	---NA---
Contig0016701	-2.45403	0.00349899	---NA---
Contig0018178	-2.45552	0.00316211	---NA---
Contig0032562	-2.45575	0.0498186	---NA---
Contig0015290	-2.45863	0.0171896	---NA---
Contig0020698	-2.46303	0.0136821	KCMB4_RATRecName: Full=Calcium-activated potassium channel subunit beta-4; AltName: Full=BK channel subunit beta-4; Short=BKbeta4; AltName: Full=Calcium-activated potassium channel, subfamily M subunit beta-4; AltName: Full=Charybdotoxin receptor subunit beta-4; AltName: Full=K(VCA)beta-4; AltName: Full=Maxi K channel subunit beta-4; AltName: Full=Slo-beta-4
Contig0025831	-2.46335	0.0278483	ASB2_BOVINRecName: Full=Ankyrin repeat and SOCS box protein 2; Short=ASB-2
Contig0032785	-2.465	0.0233958	---NA---
Contig0030956	-2.46646	0.00167738	---NA---
Contig0036405	-2.47101	0.0397488	CRA1B_DANRERecName: Full=Collagen alpha-1(XXVII) chain B; Flags: Precursor
Contig0018982	-2.47371	0.0220847	---NA---
Contig0019952	-2.47376	0.0136176	EPHA6_HUMANRecName: Full=Ephrin type-A receptor 6; AltName: Full=EPH homology kinase 2; Short=EHK-2; AltName: Full=EPH-like kinase 12; Short=EK12; Flags: Precursor
Contig0014496	-2.47388	0.0135592	BC11A_MOUSERecName: Full=B-cell lymphoma/leukemia 11A; Short=BCL-11A; AltName: Full=B-cell CLL/lymphoma 11A; AltName: Full=COUP-TF-interacting protein 1; AltName: Full=Ecotropic viral integration site 9 protein; Short=EVI-9
Contig0021362	-2.47739	2.25172e-05	SYT9_HUMANRecName: Full=Synaptotagmin-9; AltName: Full=Synaptotagmin IX; Short=SytIX
Contig0029917	-2.47802	0.00775987	LYPD1_HUMANRecName: Full=Ly6/PLAUR domain-containing protein 1; AltName: Full=Putative HeLa tumor suppressor; Short=PHTS; Flags: Precursor
Contig0014107	-2.48209	0.0462443	---NA---
Contig0019612	-2.48388	0.0112565	NHRF2_MOUSERecName: Full=Na(+)/H(+) exchange regulatory cofactor NHE-RF2; Short=NHERF-2; AltName: Full=NHE3 kinase A regulatory protein E3KARP; AltName: Full=Octs2; AltName: Full=SRY-interacting protein 1; Short=SIP-1; AltName: Full=Sodium-hydrogen exchanger regulatory factor 2; AltName: Full=Solute carrier family 9 isoform A3 regulatory factor 2; AltName: Full=Tyrosine kinase activator protein 1…
Contig0022952	-2.48663	0.000128175	PRM1A_DANRERecName: Full=Prominin-1-A; AltName: Full=Prominin-like protein 1
Contig0023225	-2.48701	0.00431528	ADCY1_MOUSERecName: Full=Adenylate cyclase type 1; AltName: Full=ATP pyrophosphate-lyase 1; AltName: Full=Adenylate cyclase type I; AltName: Full=Adenylyl cyclase 1; AltName: Full=Ca(2+)/calmodulin-activated adenylyl cyclase
Contig0002231	-2.48992	2.1417e-05	DNJB5_BOVINRecName: Full=DnaJ homolog subfamily B member 5
Contig0003471	-2.49289	0.00167738	RXFP1_MOUSERecName: Full=Relaxin receptor 1; AltName: Full=Leucine-rich repeat-containing G-protein coupled receptor 7; AltName: Full=Relaxin family peptide receptor 1
Contig0035490	-2.49392	0.00120967	---NA---
Contig0005264	-2.49736	0.038286	---NA---
Contig0016697	-2.4987	0.000100636	OTOF_DANRERecName: Full=Otoferlin; AltName: Full=Fer-1-like protein 2
Contig0037355	-2.50145	0.02957	DRC1_XENLARecName: Full=Dynein regulatory complex protein 1; AltName: Full=Coiled-coil domain-containing protein 164
Contig0016835	-2.50467	3.94924e-05	DLGP1_DANRERecName: Full=Disks large-associated protein 1; Short=DAP-1; AltName: Full=Guanylate kinase-associated protein
Contig0023939	-2.50474	0.00177	SFRP5_HUMANRecName: Full=Secreted frizzled-related protein 5; Short=sFRP-5; AltName: Full=Frizzled-related protein 1b; Short=FRP-1b; AltName: Full=Secreted apoptosis-related protein 3; Short=SARP-3; Flags: Precursor
Contig0032166	-2.50555	0.000877334	S39AC_HUMANRecName: Full=Zinc transporter ZIP12; AltName: Full=LIV-1 subfamily of ZIP zinc transporter 8; Short=LZT-Hs8; AltName: Full=Solute carrier family 39 member 12; AltName: Full=Zrt- and Irt-like protein 12; Short=ZIP-12
Contig0009904	-2.50897	1.76765e-05	PDE2A_BOVINRecName: Full=cGMP-dependent 3',5'-cyclic phosphodiesterase; AltName: Full=Cyclic GMP-stimulated phosphodiesterase; Short=CGS-PDE; Short=cGSPDE
Contig0011787	-2.51012	0.000718656	KCNB1_HUMANRecName: Full=Potassium voltage-gated channel subfamily B member 1; AltName: Full=Delayed rectifier potassium channel 1; Short=DRK1; Short=h-DRK1; AltName: Full=Voltage-gated potassium channel subunit Kv2.1
Contig0091507	-2.51023	0.00193518	SNTG2_HUMANRecName: Full=Gamma-2-syntrophin; Short=G2SYN; AltName: Full=Syntrophin-5; Short=SYN5
Contig0039052	-2.5106	0.00566841	OTC_HUMANRecName: Full=Ornithine carbamoyltransferase, mitochondrial; AltName: Full=Ornithine transcarbamylase; Short=OTCase; Flags: Precursor
Contig0015070	-2.51102	0.000377129	DOC2A_RATRecName: Full=Double C2-like domain-containing protein alpha; Short=Doc2-alpha
Contig0009046	-2.51195	0.000954181	SH3R1_PONABRecName: Full=E3 ubiquitin-protein ligase SH3RF1; AltName: Full=Plenty of SH3s; Short=Protein POSH; AltName: Full=RING-type E3 ubiquitin transferase SH3RF1; AltName: Full=SH3 domain-containing RING finger protein 1
Contig0019889	-2.51737	2.39299e-06	F107B_HUMANRecName: Full=Protein FAM107B
Contig0026220	-2.518	0.00178704	---NA---
Contig0015582	-2.52507	5.09808e-06	VAT1L_MOUSERecName: Full=Synaptic vesicle membrane protein VAT-1 homolog-like
Contig0018232	-2.53258	0.000355402	FA69A_DANRERecName: Full=Protein FAM69A
Contig0000824	-2.534	8.3086e-07	TBKB1_MOUSERecName: Full=TANK-binding kinase 1-binding protein 1; Short=TBK1-binding protein 1; AltName: Full= NAP1 TBK1 adapter
Contig0026761	-2.53445	0.000186949	CAC1E_MOUSERecName: Full=Voltage-dependent R-type calcium channel subunit alpha-1E; AltName: Full=Brain calcium channel II; Short=BII; AltName: Full=Calcium channel, L type, alpha-1 polypeptide, isoform 6; AltName: Full=Voltage-gated calcium channel subunit alpha Cav2.3
Contig0010484	-2.5382	0.000250979	CAC1E_RABITRecName: Full=Voltage-dependent R-type calcium channel subunit alpha-1E; AltName: Full=Brain calcium channel II; Short=BII; AltName: Full=Calcium channel, L type, alpha-1 polypeptide, isoform 6; AltName: Full=Voltage-gated calcium channel subunit alpha Cav2.3
Contig0013927	-2.54175	0.00039924	---NA---
Contig0049976	-2.54324	0.000118462	AJAP1_XENTRRecName: Full=Adherens junction-associated protein 1
Contig0023136	-2.54449	0.0342282	GROA_RATRecName: Full=Growth-regulated alpha protein; AltName: Full=C-X-C motif chemokine 1; AltName: Full=Cytokine-induced neutrophil chemoattractant 1; Short=CINC-1; AltName: Full=Platelet-derived growth factor-inducible protein KC; Flags: Precursor
Contig0007254	-2.54494	1.72399e-07	CCG8_RATRecName: Full=Voltage-dependent calcium channel gamma-8 subunit; AltName: Full=Neuronal voltage-gated calcium channel gamma-8 subunit; AltName: Full=Transmembrane AMPAR regulatory protein gamma-8; Short=TARP gamma-8
Contig0021669	-2.54914	0.01483	---NA---
Contig0070608	-2.55019	0.0114124	GLRA2_HUMANRecName: Full=Glycine receptor subunit alpha-2; Flags: Precursor
Contig0093036	-2.55061	0.0161082	CO9A3_CHICKRecName: Full=Collagen alpha-3(IX) chain; Flags: Precursor
Contig0027485	-2.5551	8.94458e-05	RAMP1_RATRecName: Full=Receptor activity-modifying protein 1; Flags: Precursor
Contig0009669	-2.56197	0.00185767	ZBT7C_HUMANRecName: Full=Zinc finger and BTB domain-containing protein 7C; AltName: Full=Affected by papillomavirus DNA integration in ME180 cells protein 1; Short=APM-1; AltName: Full=Zinc finger and BTB domain-containing protein 36; AltName: Full=Zinc finger protein 857C
Contig0022607	-2.56728	9.28802e-06	CNIH2_DANRERecName: Full=Protein cornichon homolog 2; Short=CNIH-2; AltName: Full=Cornichon family AMPA receptor auxiliary protein 2
Contig0034020	-2.56795	0.000877334	FRPD3_HUMANRecName: Full=FERM and PDZ domain-containing protein 3
Contig0044784	-2.5702	0.0296009	RASL1_HUMANRecName: Full=RasGAP-activating-like protein 1; AltName: Full=RAS protein activator like 1; AltName: Full=Ras GTPase-activating-like protein
Contig0027035	-2.57032	0.0133525	SHAN3_MOUSERecName: Full=SH3 and multiple ankyrin repeat domains protein 3; Short=Shank3; AltName: Full=Proline-rich synapse-associated protein 2; Short=ProSAP2; AltName: Full=SPANK-2
Contig0003553	-2.5707	0.0163892	CAC1E_DIPOMRecName: Full=Probable voltage-dependent R-type calcium channel subunit alpha-1E; AltName: Full=DOE-1; AltName: Full=Voltage-gated calcium channel subunit alpha Cav2.3
Contig0037603	-2.57139	0.034226	---NA---
Contig0058585	-2.57811	0.00564744	---NA---
Contig0061595	-2.57977	0.0363369	---NA---
Contig0065786	-2.58292	0.0220847	---NA---
Contig0041848	-2.58426	0.0409439	WHRN_RATRecName: Full=Whirlin; AltName: Full=CASK-interacting protein CIP98
Contig0016022	-2.58606	0.0184906	DLGP2_RATRecName: Full=Disks large-associated protein 2; Short=DAP-2; AltName: Full=PSD-95/SAP90-binding protein 2; AltName: Full=SAP90/PSD-95-associated protein 2; Short=SAPAP2
Contig0021907	-2.58767	0.00844994	NSMF_DANRERecName: Full=NMDA receptor synaptonuclear signaling and neuronal migration factor; AltName: Full=Nasal embryonic luteinizing hormone-releasing hormone factor; Short=Nasal embryonic LHRH factor
Contig0005257	-2.58788	2.69863e-07	NEUG_SERCARecName: Full=Neurogranin; Short=NG; AltName: Full=Canarigranin
Contig0024205	-2.58888	0.0238816	VGFR3_DANRERecName: Full=Vascular endothelial growth factor receptor 3; Short=VEGFR-3; Flags: Precursor
Contig0030336	-2.5921	0.000858997	ANO9_HUMANRecName: Full=Anoctamin-9; AltName: Full=Transmembrane protein 16J; AltName: Full=Tumor protein p53-inducible protein 5; AltName: Full=p53-induced gene 5 protein
Contig0002052	-2.59212	2.8259e-05	NRP2_RATRecName: Full=Neuropilin-2; AltName: Full=Vascular endothelial cell growth factor 165 receptor 2; Flags: Precursor
Contig0034501	-2.59351	0.00481374	NECA1_PONABRecName: Full=N-terminal EF-hand calcium-binding protein 1; Short=EF-hand calcium-binding protein 1
Contig0015789	-2.59461	0.0264308	OSTCN_SPAAURecName: Full=Osteocalcin; AltName: Full=Bone Gla protein; Short=BGP; AltName: Full=Gamma-carboxyglutamic acid-containing protein; Flags: Precursor
Contig0023926	-2.59618	0.00588265	---NA---
Contig0029878	-2.60209	0.0167096	PALMD_PIGRecName: Full=Palmdelphin
Contig0021540	-2.6021	0.00582672	---NA---
Contig0005821	-2.60431	1.62194e-06	NMDE2_XENLARecName: Full=Glutamate receptor ionotropic, NMDA 2B; Short=GluN2B; AltName: Full=N-methyl D-aspartate receptor subtype 2B; Short=NMDAR2B; Short=NR2B; Flags: Precursor
Contig0055699	-2.60511	0.0177091	---NA---
Contig0001693	-2.60659	1.616e-06	NMDE1_MOUSERecName: Full=Glutamate receptor ionotropic, NMDA 2A; Short=GluN2A; AltName: Full=Glutamate
Contig0026692	-2.611	0.0199332	VWA1_BOVINRecName: Full=von Willebrand factor A domain-containing protein 1; Flags: Precursor
Contig0017143	-2.61879	2.97399e-05	EGR3_MOUSERecName: Full=Early growth response protein 3; Short=EGR-3
Contig0005486	-2.61936	0.00695461	RGRF2_DANRERecName: Full=Ras-specific guanine nucleotide-releasing factor 2; Short=Ras-GRF2; AltName: Full=Ras guanine nucleotide exchange factor 2
Contig0055357	-2.62235	0.0117386	OSBL3_HUMANRecName: Full=Oxysterol-binding protein-related protein 3; Short=ORP-3; Short=OSBP-related protein 3
Contig0002007	-2.62439	0.00092139	GRIA3_RATRecName: Full=Glutamate receptor 3; Short=GluR-3; AltName: Full=AMPA-selective glutamate receptor 3; AltName: Full=GluR-C; AltName: Full=GluR-K3; AltName: Full=Glutamate receptor ionotropic, AMPA 3; Short=GluA3; Flags: Precursor
Contig0025866	-2.62633	0.00031528	---NA---
Contig0014898	-2.6286	7.95863e-05	DGKB_HUMANRecName: Full=Diacylglycerol kinase beta; Short=DAG kinase beta; AltName: Full=90 kDa diacylglycerol kinase; AltName: Full=Diglyceride kinase beta; Short=DGK-beta
Contig0014170	-2.62981	0.00118962	GRP1_MOUSERecName: Full=RAS guanyl-releasing protein 1; AltName: Full=Calcium and DAG-regulated guanine nucleotide exchange factor II; Short=CalDAG-GEFII; AltName: Full=Ras guanyl-releasing protein
Contig0004157	-2.63055	0.0193411	NR1I2_HUMANRecName: Full=Nuclear receptor subfamily 1 group I member 2; AltName: Full=Orphan nuclear receptor PAR1; AltName: Full=Orphan nuclear receptor PXR; AltName: Full=Pregnane X receptor; AltName: Full=Steroid and xenobiotic receptor; Short=SXR
Contig0006178	-2.63183	6.53683e-08	GBRA5_HUMANRecName: Full=Gamma-aminobutyric acid receptor subunit alpha-5; AltName: Full=GABA(A) receptor subunit alpha-5; Flags: Precursor
Contig0028728	-2.63545	0.00428743	KGP2_HUMANRecName: Full=cGMP-dependent protein kinase 2; Short=cGK 2; Short=cGK2; AltName: Full=cGMP-dependent protein kinase II; Short=cGKII
Contig0013038	-2.63708	5.60192e-08	GPC5B_MOUSERecName: Full=G-protein coupled receptor family C group 5 member B; AltName: Full=Retinoic acid-induced gene 2 protein; Short=RAIG-2; Flags: Precursor
Contig0059894	-2.64173	0.0269137	KCNG1_RATRecName: Full=Potassium voltage-gated channel subfamily G member 1; AltName: Full=Voltage-gated potassium channel subunit Kv6.1
Contig0009154	-2.64278	0.000241679	CPNE9_HUMANRecName: Full=Copine-9; AltName: Full=Copine IX
Contig0021555	-2.64306	0.0132571	CPNE9_HUMANRecName: Full=Copine-9; AltName: Full=Copine IX
Contig0069763	-2.64438	0.00368337	VIAAT_XENTRRecName: Full=Vesicular inhibitory amino acid transporter; AltName: Full=GABA and glycine transporter; AltName: Full=Solute carrier family 32 member 1; AltName: Full=Vesicular GABA transporter
Contig0018822	-2.64742	0.000181161	---NA---
Contig0042019	-2.64922	0.0435115	---NA---
Contig0006680	-2.65109	2.51566e-07	NMDE2_XENLARecName: Full=Glutamate receptor ionotropic, NMDA 2B; Short=GluN2B; AltName: Full=N-methyl D-aspartate receptor subtype 2B; Short=NMDAR2B; Short=NR2B; Flags: Precursor
Contig0062071	-2.65154	0.0223932	CHSTF_HUMANRecName: Full=Carbohydrate sulfotransferase 15; AltName: Full=B-cell RAG-associated gene protein; Short=hBRAG; AltName: Full=N-acetylgalactosamine 4-sulfate 6-O-sulfotransferase; Short=GalNAc4S-6ST
Contig0005776	-2.65375	0.000244356	DLGP2_MOUSERecName: Full=Disks large-associated protein 2; Short=DAP-2; AltName: Full=PSD-95/SAP90-binding protein 2; AltName: Full=SAP90/PSD-95-associated protein 2; Short=SAPAP2
Contig0023618	-2.65398	0.00442751	EPHA6_MOUSERecName: Full=Ephrin type-A receptor 6; AltName: Full=EPH homology kinase 2; Short=EHK-2; Flags: Precursor
Contig0029681	-2.65682	0.000226126	CAD22_MOUSERecName: Full=Cadherin-22; AltName: Full=Pituitary and brain cadherin; Short=PB-cadherin; Flags: Precursor
Contig0011255	-2.65742	7.62698e-07	LRRN2_HUMANRecName: Full=Leucine-rich repeat neuronal protein 2; AltName: Full=Glioma amplified on chromosome 1 protein; AltName: Full=Leucine-rich repeat neuronal protein 5; Flags: Precursor
Contig0044285	-2.65948	0.00638499	BARH2_HUMANRecName: Full=BarH-like 2 homeobox protein
Contig0000496	-2.66082	5.50728e-08	TRI39_MOUSERecName: Full=E3 ubiquitin-protein ligase TRIM39; AltName: Full=RING finger protein 23; AltName: Full=RING-type E3 ubiquitin transferase TRIM39; AltName: Full=Testis-abundant finger protein; AltName: Full=Tripartite motif-containing protein 39
Contig0131668	-2.66754	0.0352117	SNTG2_MOUSERecName: Full=Gamma-2-syntrophin; Short=G2SYN; AltName: Full=Syntrophin-5; Short=SYN5
Contig0041450	-2.66991	0.00013396	LRRT4_MOUSERecName: Full=Leucine-rich repeat transmembrane neuronal protein 4; Flags: Precursor
Contig0011128	-2.67372	0.00598889	CPNE7_RATRecName: Full=Copine-7; AltName: Full=Copine VII
Contig0043575	-2.67389	0.0370218	---NA---
Contig0002085	-2.67441	3.35327e-07	NAC1_CANFARecName: Full=Sodium/calcium exchanger 1; AltName: Full=Na(+)/Ca(2+)-exchange protein 1; AltName: Full=Solute carrier family 8 member 1; Flags: Precursor
Contig0011595	-2.67968	0.000486124	GRIA3_MOUSERecName: Full=Glutamate receptor 3; Short=GluR-3; AltName: Full=AMPA-selective glutamate receptor 3; AltName: Full=GluR-C; AltName: Full=GluR-K3; AltName: Full=Glutamate receptor ionotropic, AMPA 3; Short=GluA3; Flags: Precursor
Contig0043941	-2.68068	0.00991592	---NA---
Contig0022127	-2.68083	0.0107262	---NA---
Contig0011105	-2.68517	0.00101453	MGT5B_HUMANRecName: Full=Alpha-1,6-mannosylglycoprotein 6-beta-N-acetylglucosaminyltransferase B; AltName: Full=Alpha-mannoside beta-1,6-N-acetylglucosaminyltransferase B; AltName: Full=GlcNAc-T Vb; Short=GNT-Vb; Short=hGnTVb; AltName: Full=Mannoside acetylglucosaminyltransferase 5B; AltName: Full=N-acetylglucosaminyl-transferase Vb; AltName: Full=N-acetylglucosaminyltransferase IX; Short=GNT-IX
Contig0027992	-2.6869	0.000175074	---NA---
Contig0046759	-2.68896	0.0108901	TRPC5_MOUSERecName: Full=Short transient receptor potential channel 5; Short=TrpC5; AltName: Full=Capacitative calcium entry channel 2; Short=CCE2; AltName: Full=Transient receptor protein 5; Short=TRP-5; Short=mTRP5; AltName: Full=Trp-related protein 5
Contig0062429	-2.69021	0.00016824	RGL1_MOUSERecName: Full=Ral guanine nucleotide dissociation stimulator-like 1; Short=RalGDS-like 1
Contig0017589	-2.6983	0.0113505	SC6A3_HUMANRecName: Full=Sodium-dependent dopamine transporter; Short=DA transporter; Short=DAT; AltName: Full=Solute carrier family 6 member 3
Contig0089924	-2.70327	0.00186502	AA2DB_DANRERecName: Full=Alpha-2Db adrenergic receptor; AltName: Full=Alpha-2Db adrenoceptor; Short=Alpha(2Db)AR; AltName: Full=Alpha-2Db adrenoreceptor
Contig0036926	-2.70448	0.00060591	NEUL1_HUMANRecName: Full=E3 ubiquitin-protein ligase NEURL1; AltName: Full=Neuralized-like protein 1A; Short=h-neu; Short=h-neuralized 1; AltName: Full=RING finger protein 67; AltName: Full=RING-type E3 ubiquitin transferase NEURL1
Contig0011047	-2.70774	3.40514e-06	CMGA_STRCARecName: Full=Chromogranin-A
Contig0046867	-2.70987	0.0375327	ACHA3_CARAURecName: Full=Neuronal acetylcholine receptor subunit alpha-3; AltName: Full=GF-alpha-3; Flags: Precursor
Contig0026637	-2.72463	0.0327968	BTBDH_XENLARecName: Full=BTB/POZ domain-containing protein 17; Flags: Precursor
Contig0000008	-2.72524	0.00556603	COCA1_MOUSERecName: Full=Collagen alpha-1(XII) chain; Flags: Precursor
Contig0020545	-2.7254	3.02904e-05	---NA---
Contig0059200	-2.73019	0.0497806	---NA---
Contig0010106	-2.73077	5.10828e-07	KPCD_RATRecName: Full=Protein kinase C delta type; AltName: Full=nPKC-delta; Contains: RecName: Full=Protein kinase C delta type regulatory subunit; Contains: RecName: Full=Protein kinase C delta type catalytic subunit; AltName: Full=Sphingosine-dependent protein kinase-1; Short=SDK1
Contig0008015	-2.73533	1.3406e-08	SHSA7_MOUSERecName: Full=Protein shisa-7; AltName: Full=Cystine-knot AMPAR modulating protein of 59 kDa; Short=CKAMP59; AltName: Full=Shisa family member 7; Flags: Precursor
Contig0005213	-2.73703	2.2172e-09	ADDG_HUMANRecName: Full=Gamma-adducin; AltName: Full=Adducin-like protein 70
Contig0036587	-2.73796	0.000355402	---NA---
Contig0032416	-2.73828	0.0244438	---NA---
Contig0013533	-2.73846	0.0111642	GRM5_HUMANRecName: Full=Metabotropic glutamate receptor 5; Short=mGluR5; Flags: Precursor
Contig0058270	-2.74109	0.000653616	5HT1F_PANTRRecName: Full=5-hydroxytryptamine receptor 1F; Short=5-HT-1F; Short=5-HT1F; AltName: Full=Serotonin receptor 1F
Contig0008149	-2.7485	4.08184e-09	CNIH2_DANRERecName: Full=Protein cornichon homolog 2; Short=CNIH-2; AltName: Full=Cornichon family AMPA receptor auxiliary protein 2
Contig0019563	-2.7487	0.00861145	GRIA4_MACFARecName: Full=Glutamate receptor 4; Short=GluR-4; Short=GluR4; AltName: Full=AMPA-selective glutamate receptor 4; AltName: Full=GluR-D; AltName: Full=Glutamate receptor ionotropic, AMPA 4; Short=GluA4; Flags: Precursor
Contig0042894	-2.76632	0.00327789	SYNPR_RATRecName: Full=Synaptoporin
Contig0050597	-2.76678	0.00643428	CADN_DROMERecName: Full=Neural-cadherin; AltName: Full=Cadherin-N; Short=dN-cadherin; Flags: Precursor
Contig0050642	-2.77038	0.0237978	SIX3_HUMANRecName: Full=Homeobox protein SIX3; AltName: Full=Sine oculis homeobox homolog 3
Contig0029288	-2.77322	7.59345e-05	NMDE1_XENLARecName: Full=Glutamate receptor ionotropic, NMDA 2A; Short=GluN2A; AltName: Full=N-methyl D-aspartate receptor subtype 2A; Short=NMDAR2A; Short=NR2A; Flags: Precursor
Contig0030497	-2.77518	0.00481374	FNDC5_DANRERecName: Full=Fibronectin type III domain-containing protein 5; Contains: RecName: Full=Irisin; Flags: Precursor
Contig0026837	-2.78211	0.0164693	GHRHR_HUMANRecName: Full=Growth hormone-releasing hormone receptor; Short=GHRH receptor; AltName: Full=Growth hormone-releasing factor receptor; Short=GRF receptor; Short=GRFR; Flags: Precursor
Contig0059895	-2.78795	0.000352259	COT2_CHICKRecName: Full=COUP transcription factor 2; Short=COUP-TF2; AltName: Full=COUP transcription factor II; Short=COUP-TF II; AltName: Full=Nuclear receptor subfamily 2 group F member 2
Contig0025373	-2.79516	7.62698e-07	DOC2A_HUMANRecName: Full=Double C2-like domain-containing protein alpha; Short=Doc2; Short=Doc2-alpha
Contig0015265	-2.79689	2.09095e-07	KGP1_BOVINRecName: Full=cGMP-dependent protein kinase 1; Short=cGK 1; Short=cGK1; AltName: Full=cGMP-dependent protein kinase I; Short=cGKI
Contig0064200	-2.7992	0.0205483	RHES_HUMANRecName: Full=GTP-binding protein Rhes; AltName: Full=Ras homolog enriched in striatum; AltName: Full=Tumor endothelial marker 2; Flags: Precursor
Contig0010873	-2.80201	0.0116516	---NA---
Contig0021547	-2.80207	7.21413e-06	---NA---
Contig0058534	-2.80456	0.0268166	MYSS_CYPCARecName: Full=Myosin heavy chain, fast skeletal muscle
Contig0044000	-2.81227	0.0143249	---NA---
Contig0015201	-2.81372	2.22172e-06	CTRO_HUMANRecName: Full=Citron Rho-interacting kinase; Short=CRIK; AltName: Full=Serine/threonine-protein kinase 21
Contig0041936	-2.81747	0.0018441	---NA---
Contig0018013	-2.81928	1.30092e-08	GRIN1_MOUSERecName: Full=G protein-regulated inducer of neurite outgrowth 1; Short=GRIN1
Contig0068159	-2.82079	0.0012047	---NA---
Contig0025678	-2.82456	0.00731139	MCTP1_MOUSERecName: Full=Multiple C2 and transmembrane domain-containing protein 1
Contig0068917	-2.82726	0.0484771	LORF2_HUMANRecName: Full=LINE-1 retrotransposable element ORF2 protein; Short=ORF2p; Includes: RecName: Full=Reverse transcriptase; Includes: RecName: Full=Endonuclease
Contig0010838	-2.8293	0.00298343	---NA---
Contig0002017	-2.83095	0.0243014	S6A13_RATRecName: Full=Sodium- and chloride-dependent GABA transporter 2; Short=GAT-2; AltName: Full=Solute carrier family 6 member 13
Contig0010365	-2.83478	2.39299e-06	---NA---
Contig0056706	-2.84375	0.0172395	---NA---
Contig0021688	-2.84465	0.00899319	---NA---
Contig0013393	-2.84614	0.00452829	---NA---
Contig0005661	-2.85454	0.00300547	GRM5_MOUSERecName: Full=Metabotropic glutamate receptor 5; Short=mGluR5; Flags: Precursor
Contig0007319	-2.85558	0.000499717	RGRF2_DANRERecName: Full=Ras-specific guanine nucleotide-releasing factor 2; Short=Ras-GRF2; AltName: Full=Ras guanine nucleotide exchange factor 2
Contig0025813	-2.85683	0.00801352	---NA---
Contig0029769	-2.85713	2.81284e-05	GBRA2_PONABRecName: Full=Gamma-aminobutyric acid receptor subunit alpha-2; AltName: Full=GABA(A) receptor subunit alpha-2; Flags: Precursor
Contig0010265	-2.86338	7.31195e-06	---NA---
Contig0017301	-2.86576	0.0289669	CD20B_HUMANRecName: Full=Cell division cycle protein 20 homolog B
Contig0016384	-2.87529	2.46777e-06	RGS5_RATRecName: Full=Regulator of G-protein signaling 5; Short=RGS5
Contig0009945	-2.87814	0.000218109	CAC1E_RATRecName: Full=Voltage-dependent R-type calcium channel subunit alpha-1E; AltName: Full=BII; AltName: Full=Brain calcium channel II; AltName: Full=Calcium channel, L type, alpha-1 polypeptide, isoform 6; AltName: Full=RBE-II; AltName: Full=RBE2; AltName: Full=Voltage-gated calcium channel subunit alpha Cav2.3
Contig0035505	-2.8799	0.016156	NF2L1_BOVINRecName: Full=Endoplasmic reticulum membrane sensor NFE2L1; AltName: Full=Nuclear factor erythroid 2-related factor 1; Short=NF-E2-related factor 1; Short=NFE2-related factor 1; AltName: Full=Nuclear factor, erythroid derived 2, like 1; Contains: RecName: Full=Transcription factor NRF1
Contig0032486	-2.88079	0.00272555	KCJ12_CHICKRecName: Full=ATP-sensitive inward rectifier potassium channel 12; AltName: Full=Inward rectifier K(+) channel Kir2.2; AltName: Full=Potassium channel, inwardly rectifying subfamily J member 12
Contig0028161	-2.88684	0.01502	S6A20_RATRecName: Full=Sodium- and chloride-dependent transporter XTRP3; AltName: Full=Sodium/imino-acid transporter 1; AltName: Full=Solute carrier family 6 member 20; AltName: Full=Transporter rB21A
Contig0024050	-2.90144	0.000515253	KCNT1_CHICKRecName: Full=Potassium channel subfamily T member 1; AltName: Full=Sequence like a calcium-activated potassium channel subunit
Contig0013930	-2.90266	0.0284707	---NA---
Contig0059846	-2.90288	0.0302803	SSR2_PIGRecName: Full=Somatostatin receptor type 2; Short=SS-2-R; Short=SS2-R; Short=SS2R; AltName: Full=SRIF-1
Contig0008233	-2.91063	7.31195e-06	CO1A1_CHICKRecName: Full=Collagen alpha-1(I) chain; AltName: Full=Alpha-1 type I collagen; Flags: Precursor
Contig0015896	-2.91515	0.0108825	TAAR6_MOUSERecName: Full=Trace amine-associated receptor 6; Short=TaR-6; Short=Trace amine receptor 6; Short=mTaar6
Contig0049922	-2.91641	0.0276461	RL3R1_HUMANRecName: Full=Relaxin-3 receptor 1; Short=RLN3 receptor 1; AltName: Full=G protein-coupled receptor SALPR; AltName: Full=G-protein coupled receptor GPCR135; AltName: Full=Relaxin family peptide receptor 3; AltName: Full=Somatostatin- and angiotensin-like peptide receptor
Contig0071128	-2.92666	0.00397972	---NA---
Contig0009643	-2.92693	4.0713e-05	---NA---
Contig0114075	-2.9278	0.0316579	ANPRC_HUMANRecName: Full=Atrial natriuretic peptide receptor 3; AltName: Full=Atrial natriuretic peptide clearance receptor; AltName: Full=Atrial natriuretic peptide receptor type C; Short=ANP-C; Short=ANPR-C; Short=NPR-C; Flags: Precursor
Contig0059542	-2.93005	0.0269137	DLX2A_DANRERecName: Full=Homeobox protein Dlx2a; Short=DLX-2; AltName: Full=Distal-less homeobox gene 2a
Contig0044878	-2.93725	0.000677395	PHLA1_MOUSERecName: Full=Pleckstrin homology-like domain family A member 1; AltName: Full=Proline- and glutamine-rich protein; Short=PQ-rich protein; Short=PQR protein; AltName: Full=T-cell death-associated gene 51 protein
Contig0023976	-2.93905	2.51785e-06	KCNF1_HUMANRecName: Full=Potassium voltage-gated channel subfamily F member 1; AltName: Full=Voltage-gated potassium channel subunit Kv5.1; AltName: Full=kH1
Contig0025963	-2.93973	0.00297918	S39AC_HUMANRecName: Full=Zinc transporter ZIP12; AltName: Full=LIV-1 subfamily of ZIP zinc transporter 8; Short=LZT-Hs8; AltName: Full=Solute carrier family 39 member 12; AltName: Full=Zrt- and Irt-like protein 12; Short=ZIP-12
Contig0109030	-2.9399	0.0307339	---NA---
Contig0028156	-2.94128	4.1236e-08	REM2_HUMANRecName: Full=GTP-binding protein REM 2; AltName: Full=Rad and Gem-like GTP-binding protein 2
Contig0022709	-2.94296	0.0276832	CCG5_HUMANRecName: Full=Voltage-dependent calcium channel gamma-5 subunit; AltName: Full=Neuronal voltage-gated calcium channel gamma-5 subunit; AltName: Full=Transmembrane AMPAR regulatory protein gamma-5; Short=TARP gamma-5
Contig0035256	-2.95043	5.82255e-10	PRIC2_HUMANRecName: Full=Prickle-like protein 2; Flags: Precursor
Contig0050106	-2.95296	0.00307296	CFA46_HUMANRecName: Full=Cilia- and flagella-associated protein 46; AltName: Full=Tetratricopeptide repeat protein 40
Contig0085862	-2.95536	0.0437116	KCNH4_HUMANRecName: Full=Potassium voltage-gated channel subfamily H member 4; AltName: Full=Brain-specific eag-like channel 2; Short=BEC2; AltName: Full=Ether-a-go-go-like potassium channel 1; Short=ELK channel 1; Short=ELK1; AltName: Full=Voltage-gated potassium channel subunit Kv12.3
Contig0024507	-2.97837	0.00092139	ADCY2_HUMANRecName: Full=Adenylate cyclase type 2; AltName: Full=ATP pyrophosphate-lyase 2; AltName: Full=Adenylate cyclase type II; AltName: Full=Adenylyl cyclase 2
Contig0004127	-2.97863	0.00167738	LRMP_DANRERecName: Full=Lymphoid-restricted membrane protein
Contig0015916	-2.98363	0.00452829	---NA---
Contig0012523	-2.99424	5.82255e-10	KCTD4_HUMANRecName: Full=BTB/POZ domain-containing protein KCTD4
Contig0003197	-2.99673	0.00321124	TENA_CHICKRecName: Full=Tenascin; Short=TN; AltName: Full=Cytotactin; AltName: Full=GMEM; AltName: Full=GP 150-225; AltName: Full=Glioma-associated-extracellular matrix antigen; AltName: Full=Hexabrachion; AltName: Full=JI; AltName: Full=Myotendinous antigen; AltName: Full=Neuronectin; AltName: Full=Tenascin-C; Short=TN-C; Flags: Precursor
Contig0037691	-2.9974	0.0291672	---NA---
Contig0011991	-3.0145	0.000114391	---NA---
Contig0054561	-3.02353	0.0226185	GP149_RATRecName: Full=Probable G-protein coupled receptor 149; AltName: Full=Induced early in differentiating astrocytes gene protein
Contig0066548	-3.02401	0.0499184	GTD2A_HUMANRecName: Full=General transcription factor II-I repeat domain-containing protein 2A; Short=GTF2I repeat domain-containing protein 2A; AltName: Full=Transcription factor GTF2IRD2-alpha
Contig0040352	-3.0433	0.0420395	---NA---
Contig0023064	-3.04537	0.00987182	---NA---
Contig0040510	-3.05013	0.00101453	JUN_SERCARecName: Full=Transcription factor AP-1; AltName: Full=Proto-oncogene c-Jun
Contig0028618	-3.05049	2.03057e-06	ATX1_HUMANRecName: Full=Ataxin-1; AltName: Full=Spinocerebellar ataxia type 1 protein
Contig0051641	-3.0553	0.0142188	---NA---
Contig0052564	-3.0624	0.0494771	TRFR_MOUSERecName: Full=Thyrotropin-releasing hormone receptor; Short=TRH-R; AltName: Full=Thyroliberin receptor
Contig0042963	-3.06517	0.00787983	---NA---
Contig0015741	-3.07062	0.000241679	GBRB3_CHICKRecName: Full=Gamma-aminobutyric acid receptor subunit beta-3; AltName: Full=GABA(A) receptor subunit beta-3; Flags: Precursor
Contig0022399	-3.07151	0.000458948	---NA---
Contig0067288	-3.07934	0.00451809	GP151_HUMANRecName: Full=Probable G-protein coupled receptor 151; AltName: Full=G-protein coupled receptor PGR7; AltName: Full=GPCR-2037
Contig0001399	-3.08594	2.23218e-05	KCC2A_PONABRecName: Full=Calcium/calmodulin-dependent protein kinase type II subunit alpha; Short=CaM kinase II subunit alpha; Short=CaMK-II subunit alpha
Contig0063377	-3.08736	0.00494742	---NA---
Contig0079411	-3.09201	0.0176204	---NA---
Contig0020348	-3.09436	0.0458421	---NA---
Contig0009143	-3.10117	0.0040216	---NA---
Contig0015433	-3.10286	3.67702e-05	ZN831_HUMANRecName: Full=Zinc finger protein 831
Contig0017527	-3.10672	1.7277e-07	EPHA6_HUMANRecName: Full=Ephrin type-A receptor 6; AltName: Full=EPH homology kinase 2; Short=EHK-2; AltName: Full=EPH-like kinase 12; Short=EK12; Flags: Precursor
Contig0102486	-3.10957	0.0134901	PLDX1_MOUSERecName: Full=Plexin domain-containing protein 1; AltName: Full=Tumor endothelial marker 7; Flags: Precursor
Contig0005039	-3.11646	0.0166078	FETUA_MOUSERecName: Full=Alpha-2-HS-glycoprotein; AltName: Full=Countertrypin; AltName: Full=Fetuin-A; Flags: Precursor
Contig0001658	-3.12037	5.2438e-07	KCC2A_PONABRecName: Full=Calcium/calmodulin-dependent protein kinase type II subunit alpha; Short=CaM kinase II subunit alpha; Short=CaMK-II subunit alpha
Contig0047977	-3.12334	0.0208239	---NA---
Contig0024061	-3.12383	0.00872819	S22A6_PSEAMRecName: Full=Solute carrier family 22 member 6; AltName: Full=Organic anion transporter 1; AltName: Full=Renal organic anion transporter 1; Short=ROAT1; AltName: Full=fROAT1
Contig0002380	-3.1254	2.58329e-05	SMS1B_CARAURecName: Full=Somatostatin-1B; Contains: RecName: Full=[Pro12]-somatostatin-24; Contains: RecName: Full=
Contig0057545	-3.12954	0.0148221	GLDN_MOUSERecName: Full=Gliomedin; AltName: Full=Cancer-related gene liver 2 protein; Short=CRG-L2; Contains: RecName: Full=Gliomedin shedded ectodomain; Flags: Precursor
Contig0030270	-3.13108	0.0130859	A33_PLEWARecName: Full=Zinc-binding protein A33
Contig0036348	-3.13385	0.0150539	RABEK_XENLARecName: Full=Rab9 effector protein with kelch motifs
Contig0051394	-3.14319	0.0309805	NL1B5_MOUSERecName: Full=NACHT, LRR and PYD domains-containing protein 1b allele 5
Contig0040754	-3.14677	4.67161e-05	ACHA3_CARAURecName: Full=Neuronal acetylcholine receptor subunit alpha-3; AltName: Full=GF-alpha-3; Flags: Precursor
Contig0002698	-3.15454	0.0483717	FAK2_HUMANRecName: Full=Protein-tyrosine kinase 2-beta; AltName: Full=Calcium-dependent tyrosine kinase; Short=CADTK; AltName: Full=Calcium-regulated non-receptor proline-rich tyrosine kinase; AltName: Full=Cell adhesion kinase beta; Short=CAK-beta; Short=CAKB; AltName: Full=Focal adhesion kinase 2; Short=FADK 2; AltName: Full=Proline-rich tyrosine kinase 2; AltName: Full=Related adhesion focal t…
Contig0001161	-3.15533	0.00894462	KPCB_DANRERecName: Full=Protein kinase C beta type; Short=PKC-B; Short=PKC-beta
Contig0033231	-3.16225	0.00210928	MAST3_XENLARecName: Full=Microtubule-associated serine/threonine-protein kinase 3
Contig0040945	-3.16974	0.0062371	---NA---
Contig0091013	-3.17139	0.0142943	---NA---
Contig0016395	-3.17745	5.25443e-09	EGR1_XENTRRecName: Full=Early growth response protein 1; Short=EGR-1
Contig0082287	-3.18955	0.00148946	---NA---
Contig0033450	-3.19264	0.000203812	CTRO_HUMANRecName: Full=Citron Rho-interacting kinase; Short=CRIK; AltName: Full=Serine/threonine-protein kinase 21
Contig0022566	-3.19436	0.0435961	PF2R_SHEEPRecName: Full=Prostaglandin F2-alpha receptor; Short=PGF receptor; Short=PGF2-alpha receptor; AltName: Full=Prostanoid FP receptor
Contig0046607	-3.19458	0.00588642	5HT5A_HUMANRecName: Full=5-hydroxytryptamine receptor 5A; Short=5-HT-5; Short=5-HT-5A; Short=5-HT5A; AltName: Full=Serotonin receptor 5A
Contig0024730	-3.19597	0.011533	CP19A_ANGJARecName: Full=Aromatase; AltName: Full=CYPXIX; AltName: Full=Cytochrome P-450AROM; AltName: Full=Cytochrome P450 19A1; AltName: Full=Estrogen synthase
Contig0000920	-3.20819	0.000114391	NGEF_MOUSERecName: Full=Ephexin-1; AltName: Full=Eph-interacting exchange protein; AltName: Full=Neuronal guanine nucleotide exchange factor
Contig0047175	-3.2143	0.0118286	---NA---
Contig0032633	-3.22982	0.00272555	VEGFD_HUMANRecName: Full=Vascular endothelial growth factor D; Short=VEGF-D; AltName: Full=c-Fos-induced growth factor; Short=FIGF; Flags: Precursor
Contig0006999	-3.24788	0.0155482	BNC1_HUMANRecName: Full=Zinc finger protein basonuclin-1
Contig0052760	-3.24903	0.0283433	ACHA7_CHICKRecName: Full=Neuronal acetylcholine receptor subunit alpha-7; Flags: Precursor
Contig0049675	-3.24956	0.00354898	---NA---
Contig0021113	-3.26129	0.0304972	ITA5_XENLARecName: Full=Integrin alpha-5; AltName: Full=Fibronectin receptor subunit alpha; AltName: Full=Integrin alpha-F; AltName: Full=VLA-5; Contains: RecName: Full=Integrin alpha-5 heavy chain; Contains: RecName: Full=Integrin alpha-5 light chain; Flags: Precursor
Contig0052924	-3.26521	9.50207e-05	ANKF1_HUMANRecName: Full=Ankyrin repeat and fibronectin type-III domain-containing protein 1
Contig0093276	-3.26754	0.0438875	TSP2_CHICKRecName: Full=Thrombospondin-2; Flags: Precursor
Contig0060383	-3.27357	0.00526993	---NA---
Contig0141995	-3.27476	0.0117386	KCNK9_XENLARecName: Full=Potassium channel subfamily K member 9
Contig0082062	-3.27528	0.00959843	---NA---
Contig0057682	-3.27555	0.0478127	---NA---
Contig0000043	-3.27712	0.000107992	GRM5_HUMANRecName: Full=Metabotropic glutamate receptor 5; Short=mGluR5; Flags: Precursor
Contig0038919	-3.28471	9.60256e-07	OBSCN_MOUSERecName: Full=Obscurin; AltName: Full=Obscurin-RhoGEF; AltName: Full=Obscurin-myosin light chain kinase; Short=Obscurin-MLCK
Contig0060119	-3.31771	0.0124309	---NA---
Contig0107145	-3.35788	0.000473303	NMDE2_RATRecName: Full=Glutamate receptor ionotropic, NMDA 2B; Short=GluN2B; AltName: Full=Glutamate
Contig0027750	-3.36005	0.00083386	---NA---
Contig0030253	-3.36145	0.0021644	ANO9_HUMANRecName: Full=Anoctamin-9; AltName: Full=Transmembrane protein 16J; AltName: Full=Tumor protein p53-inducible protein 5; AltName: Full=p53-induced gene 5 protein
Contig0032515	-3.40189	0.00296688	ARHGG_MOUSERecName: Full=Rho guanine nucleotide exchange factor 16; AltName: Full=Ephexin-4
Contig0103753	-3.41453	0.0161082	---NA---
Contig0064827	-3.41932	0.0234061	TEN3_HUMANRecName: Full=Teneurin-3; Short=Ten-3; AltName: Full=Protein Odd Oz/ten-m homolog 3; AltName: Full=Tenascin-M3; Short=Ten-m3; AltName: Full=Teneurin transmembrane protein 3
Contig0082907	-3.42054	0.030135	---NA---
Contig0037857	-3.42207	0.00971392	PDE1C_RATRecName: Full=Calcium/calmodulin-dependent 3',5'-cyclic nucleotide phosphodiesterase 1C; Short=Cam-PDE 1C
Contig0033314	-3.42474	4.20135e-07	RIN2_MOUSERecName: Full=Ras and Rab interactor 2; AltName: Full=Ras interaction/interference protein 2
Contig0024113	-3.4249	2.23132e-07	S4A10_HUMANRecName: Full=Sodium-driven chloride bicarbonate exchanger; AltName: Full=Solute carrier family 4 member 10
Contig0045669	-3.42544	0.00025529	BOKA_DANRERecName: Full=Bcl-2-related ovarian killer protein homolog A; Short=zBok1
Contig0043647	-3.43058	0.0445995	VITRN_BOVINRecName: Full=Vitrin; Flags: Precursor
Contig0046068	-3.43314	0.0316579	---NA---
Contig0058580	-3.43624	0.0142398	MYSS_CYPCARecName: Full=Myosin heavy chain, fast skeletal muscle
Contig0001139	-3.44469	3.21799e-07	---NA---
Contig0016761	-3.45422	0.0113545	ANGL4_RATRecName: Full=Angiopoietin-related protein 4; AltName: Full=Angiopoietin-like protein 4; AltName: Full=Hepatic fibrinogen/angiopoietin-related protein; Short=HFARP; Flags: Precursor
Contig0080586	-3.45587	0.019047	ENTP5_CHICKRecName: Full=Ectonucleoside triphosphate diphosphohydrolase 5; Short=NTPDase 5; AltName: Full=Guanosine-diphosphatase ENTPD5; Short=GDPase ENTPD5; AltName: Full=Uridine-diphosphatase ENTPD5; Short=UDPase ENTPD5; Flags: Precursor
Contig0046884	-3.4647	0.0267107	LRMP_DANRERecName: Full=Lymphoid-restricted membrane protein
Contig0018889	-3.48532	0.00506064	HDHD5_MOUSERecName: Full=Haloacid dehalogenase-like hydrolase domain-containing 5; AltName: Full=Cat eye syndrome critical region protein 5 homolog; Flags: Precursor
Contig0021986	-3.48926	0.00156675	GPR22_HUMANRecName: Full=Probable G-protein coupled receptor 22
Contig0093144	-3.49269	0.00655103	KCNH4_HUMANRecName: Full=Potassium voltage-gated channel subfamily H member 4; AltName: Full=Brain-specific eag-like channel 2; Short=BEC2; AltName: Full=Ether-a-go-go-like potassium channel 1; Short=ELK channel 1; Short=ELK1; AltName: Full=Voltage-gated potassium channel subunit Kv12.3
Contig0022632	-3.4985	0.000726163	NPFF2_MOUSERecName: Full=Neuropeptide FF receptor 2; AltName: Full=G-protein coupled receptor 74; AltName: Full=Neuropeptide NPFF receptor
Contig0067611	-3.50829	0.00149312	---NA---
Contig0004523	-3.52002	7.95863e-05	CHST1_RATRecName: Full=Carbohydrate sulfotransferase 1; AltName: Full=Galactose/N-acetylglucosamine/N-acetylglucosamine 6-O-sulfotransferase 1; Short=GST-1; AltName: Full=Keratan sulfate Gal-6 sulfotransferase; Short=KS6ST; Short=KSGal6ST; Short=KSST
Contig0079790	-3.52804	0.0330211	GPV_MOUSERecName: Full=Platelet glycoprotein V; Short=GPV; AltName: Full=Glycoprotein 5; AltName: CD_antigen=CD42d; Flags: Precursor
Contig0017364	-3.53102	0.0142188	---NA---
Contig0060922	-3.53446	0.0200847	---NA---
Contig0019323	-3.53482	2.69863e-07	S4A10_HUMANRecName: Full=Sodium-driven chloride bicarbonate exchanger; AltName: Full=Solute carrier family 4 member 10
Contig0026323	-3.54738	0.000317194	KCNT1_HUMANRecName: Full=Potassium channel subfamily T member 1; AltName: Full=KCa4.1
Contig0009675	-3.56401	9.57505e-06	CO1A1_RATRecName: Full=Collagen alpha-1(I) chain; AltName: Full=Alpha-1 type I collagen; Flags: Precursor
Contig0022834	-3.56543	0.0423987	LYOX_MOUSERecName: Full=Protein-lysine 6-oxidase; AltName: Full=Lysyl oxidase; AltName: Full=Ras excision protein; Flags: Precursor
Contig0075136	-3.58565	0.0408068	CO4A5_CANFARecName: Full=Collagen alpha-5(IV) chain; Flags: Precursor
Contig0026248	-3.59943	0.00431528	EPA4A_DANRERecName: Full=Ephrin type-A receptor 4a; AltName: Full=EPH-like kinase 2; AltName: Full=Tyrosine-protein kinase receptor ZEK2
Contig0124028	-3.60139	0.00720469	KCNKD_HUMANRecName: Full=Potassium channel subfamily K member 13; AltName: Full=Tandem pore domain halothane-inhibited potassium channel 1; Short=THIK-1
Contig0049578	-3.62271	0.000540812	RL3R1_MOUSERecName: Full=Relaxin-3 receptor 1; Short=RLN3 receptor 1; AltName: Full=G protein-coupled receptor SALPR homolog; AltName: Full=Relaxin family peptide receptor 3
Contig0027866	-3.62961	0.000486124	---NA---
Contig0112458	-3.63501	0.020311	---NA---
Contig0024153	-3.65685	0.0488209	RL3R1_HUMANRecName: Full=Relaxin-3 receptor 1; Short=RLN3 receptor 1; AltName: Full=G protein-coupled receptor SALPR; AltName: Full=G-protein coupled receptor GPCR135; AltName: Full=Relaxin family peptide receptor 3; AltName: Full=Somatostatin- and angiotensin-like peptide receptor
Contig0069235	-3.66461	0.0012742	MYSS_CYPCARecName: Full=Myosin heavy chain, fast skeletal muscle
Contig0051267	-3.6843	0.0160752	---NA---
Contig0027289	-3.71037	0.023868	GTR11_HUMANRecName: Full=Solute carrier family 2, facilitated glucose transporter member 11; AltName: Full=Glucose transporter type 10; Short=GLUT-10; AltName: Full=Glucose transporter type 11; Short=GLUT-11
Contig0063906	-3.72486	0.0201527	TREF1_MOUSERecName: Full=Transcriptional-regulating factor 1; AltName: Full=Transcriptional-regulating protein 132; AltName: Full=Zinc finger transcription factor TReP-132
Contig0139274	-3.81564	0.0238816	GLRA2_HUMANRecName: Full=Glycine receptor subunit alpha-2; Flags: Precursor
Contig0117160	-3.82623	0.0425503	MUSK_CHICKRecName: Full=Muscle, skeletal receptor tyrosine protein kinase; AltName: Full=Muscle-specific tyrosine protein kinase receptor; Short=MuSK; Short=Muscle-specific kinase receptor; Flags: Precursor
Contig0039419	-3.84434	0.046499	TM6S1_MOUSERecName: Full=Transmembrane 6 superfamily member 1
Contig0035265	-3.84803	0.0308664	---NA---
Contig0049313	-3.85137	0.000743086	CCD42_NEMVERecName: Full=Coiled-coil domain-containing protein 42 homolog
Contig0080339	-3.85587	0.000660128	EPA4B_XENLARecName: Full=Ephrin type-A receptor 4-B; AltName: Full=Pagliaccio; AltName: Full=Tyrosine-protein kinase receptor PAG; Flags: Precursor
Contig0076350	-3.86701	0.00241128	---NA---
Contig0021569	-3.88972	0.0232458	---NA---
Contig0077529	-3.89108	0.00825936	---NA---
Contig0065250	-3.89831	0.000190789	---NA---
Contig0024880	-3.90484	0.0118286	LUM_BOVINRecName: Full=Lumican; AltName: Full=Corneal keratan sulfate proteoglycan 37B core protein; AltName: Full=Keratan sulfate proteoglycan; Short=KSPG; Flags: Precursor
Contig0048180	-3.94509	2.83097e-05	EPHA4_CHICKRecName: Full=Ephrin type-A receptor 4; AltName: Full=EPH-like kinase 8; Short=EK8; Short=cEK8; Flags: Precursor
Contig0102539	-3.97334	0.0415909	PDE6A_BOVINRecName: Full=Rod cGMP-specific 3',5'-cyclic phosphodiesterase subunit alpha; Short=GMP-PDE alpha; AltName: Full=PDE V-B1; Flags: Precursor
Contig0009722	-3.97601	0.000529462	---NA---
Contig0073026	-3.97717	0.019286	---NA---
Contig0086979	-3.98729	0.00348394	LRC3B_MOUSERecName: Full=Leucine-rich repeat-containing protein 3B; AltName: Full=Leucine-rich repeat protein LRP15; Flags: Precursor
Contig0138180	-4.01107	0.0150234	CAPON_RATRecName: Full=Carboxyl-terminal PDZ ligand of neuronal nitric oxide synthase protein; AltName: Full=C-terminal PDZ ligand of neuronal nitric oxide synthase protein; AltName: Full=Nitric oxide synthase 1 adaptor protein
Contig0034292	-4.01748	7.13228e-07	S4A10_MOUSERecName: Full=Sodium-driven chloride bicarbonate exchanger; AltName: Full=Solute carrier family 4 member 10
Contig0048282	-4.03796	0.00840769	CO4A3_MOUSERecName: Full=Collagen alpha-3(IV) chain; Contains: RecName: Full=Tumstatin; Flags: Precursor
Contig0026808	-4.05656	6.0576e-08	EPA4A_XENLARecName: Full=Ephrin type-A receptor 4-A; AltName: Full=Tyrosine-protein kinase receptor SEK-1; Short=xSEK-1; Flags: Precursor
Contig0078267	-4.05781	0.00997676	---NA---
Contig0020489	-4.0807	1.07931e-06	ERMIN_BOVINRecName: Full=Ermin; AltName: Full=Juxtanodin; Short=JN
Contig0073631	-4.0843	0.0296575	TMM88_MOUSERecName: Full=Transmembrane protein 88
Contig0155325	-4.08476	0.0297247	---NA---
Contig0005346	-4.08892	0.00433937	SEM4E_DANRERecName: Full=Semaphorin-4E; AltName: Full=Semaphorin-7; AltName: Full=Semaphorin-Z7; Short=Sema Z7; Flags: Precursor
Contig0042198	-4.11805	0.0186444	---NA---
Contig0073301	-4.20257	0.00296688	GLRA4_MOUSERecName: Full=Glycine receptor subunit alpha-4; Flags: Precursor
Contig0065994	-4.21141	0.0426047	SDHL_MOUSERecName: Full=L-serine dehydratase/L-threonine deaminase; Short=SDH; AltName: Full=L-serine deaminase; AltName: Full=L-threonine dehydratase; Short=TDH
Contig0158313	-4.23568	0.0438561	SP8_DANRERecName: Full=Transcription factor Sp8
Contig0085524	-4.23834	0.00522171	---NA---
Contig0142819	-4.28241	0.0277722	TM17B_DANRERecName: Full=Transmembrane protein 17B
Contig0014399	-4.30357	0.0230769	---NA---
Contig0057783	-4.35402	0.000114391	---NA---
Contig0073386	-4.42387	0.0387853	---NA---
Contig0153312	-4.42728	0.0338892	---NA---
Contig0109223	-4.48308	0.031531	IGS11_HUMANRecName: Full=Immunoglobulin superfamily member 11; Short=IgSF11; AltName: Full=Brain and testis-specific immunoglobulin superfamily protein; Short=Bt-IGSF; AltName: Full=V-set and immunoglobulin domain-containing protein 3; Flags: Precursor
Contig0089534	-4.48701	0.00781987	---NA---
Contig0045594	-4.50398	0.0406898	---NA---
Contig0060001	-4.62593	0.000653616	NDKA2_BOVINRecName: Full=Nucleoside diphosphate kinase A 2; Short=NDK A 2; Short=NDP kinase A 2; AltName: Full=Nucleoside diphosphate kinase NBR-B; Short=NDK NBR-B
Contig0034068	-4.66548	0.00321124	ITIH3_RABITRecName: Full=Inter-alpha-trypsin inhibitor heavy chain H3; Short=ITI heavy chain H3; Short=ITI-HC3; Short=Inter-alpha-inhibitor heavy chain 3; Flags: Precursor
Contig0236244	-4.7323	0.038574	---NA---
Contig0105110	-4.73846	0.0313393	GMEB1_BOVINRecName: Full=Glucocorticoid modulatory element-binding protein 1; Short=GMEB-1
Contig0030358	-4.74151	0.00120967	---NA---
Contig0124594	-4.74545	0.00505891	---NA---
Contig0140681	-4.76651	0.000582303	LIPO_RHIMBRecName: Full=Lipocalin; Flags: Precursor
Contig0041354	-4.79022	0.00905189	ST2B1_MOUSERecName: Full=Sulfotransferase family cytosolic 2B member 1; Short=ST2B1; Short=Sulfotransferase 2B1; AltName: Full=Alcohol sulfotransferase; AltName: Full=Hydroxysteroid sulfotransferase 2
Contig0095963	-4.80451	0.038286	---NA---
Contig0046048	-4.82772	0.00321124	FLVC2_MOUSERecName: Full=Feline leukemia virus subgroup C receptor-related protein 2; AltName: Full=Calcium-chelate transporter; Short=CCT
Contig0075977	-4.85916	0.00343269	---NA---
Contig0103931	-4.88346	0.0203383	---NA---
Contig0052478	-4.88563	0.012033	CNMD_BOVINRecName: Full=Leukocyte cell-derived chemotaxin 1; AltName: Full=Chondromodulin; AltName: Full=Small cartilage-derived glycoprotein; Short=SCGP; Contains: RecName: Full=Chondrosurfactant protein; Short=CH-SP; Contains: RecName: Full=Chondromodulin-1; AltName: Full=Chondromodulin-I; Short=ChM-I; Flags: Precursor
Contig0019944	-4.89003	0.00138569	LECT2_MOUSERecName: Full=Leukocyte cell-derived chemotaxin-2; Short=LECT-2; AltName: Full=Chondromodulin II; Short=ChM-II; Flags: Precursor
Contig0080734	-4.91502	0.048262	---NA---
Contig0104224	-4.99365	0.00840769	---NA---
Contig0030275	-5.02392	0.0408501	NDST3_MOUSERecName: Full=Bifunctional heparan sulfate N-deacetylase/N-sulfotransferase 3; AltName: Full=Glucosaminyl N-deacetylase/N-sulfotransferase 3; Short=NDST-3; AltName: Full=N-heparan sulfate sulfotransferase 3; Short=N-HSST 3; Includes: RecName: Full=Heparan sulfate N-deacetylase 3; Includes: RecName: Full=Heparan sulfate N-sulfotransferase 3
Contig0124299	-5.02599	0.00316782	DDT4L_ONCMYRecName: Full=DNA damage-inducible transcript 4-like protein
Contig0097042	-5.06112	0.0305667	---NA---
Contig0137440	-5.10878	0.00244714	---NA---
Contig0030694	-5.11263	0.000269162	---NA---
Contig0106881	-5.14672	0.0238583	AOC1_RATRecName: Full=Amiloride-sensitive amine oxidase
Contig0043777	-5.30367	0.0478664	SC4AB_TETNGRecName: Full=Sodium channel protein type 4 subunit alpha B; AltName: Full=Voltage-gated sodium channel subunit alpha Nav1.4b
Contig0125634	-5.37756	0.0394101	---NA---
Contig0058847	-5.41637	0.0238414	---NA---
Contig0044083	-5.4604	1.7277e-07	ADA1B_MESAURecName: Full=Alpha-1B adrenergic receptor; AltName: Full=Alpha-1B adrenoreceptor; Short=Alpha-1B adrenoceptor
Contig0070533	-5.54117	0.0119125	GRM8_HUMANRecName: Full=Metabotropic glutamate receptor 8; Short=mGluR8; Flags: Precursor
Contig0052226	-5.56723	0.00656934	---NA---
Contig0032078	-5.57968	0.0473272	PTPRF_DANRERecName: Full=Receptor-type tyrosine-protein phosphatase F; Flags: Precursor
Contig0020312	-5.59524	4.54008e-06	DDT4L_ONCMYRecName: Full=DNA damage-inducible transcript 4-like protein
Contig0069610	-5.66874	1.00714e-05	---NA---
Contig0076244	-6.24988	0.0107424	---NA---
Contig0181137	-6.50968	0.0483313	---NA---
Contig0117787	-6.57333	0.0240301	---NA---
Contig0035359	-6.61723	0.0118013	---NA---
Contig0102580	-6.79124	0.00341182	---NA---
Contig0230161	-6.93534	0.0294984	---NA---
Contig0144613	-6.94688	0.00210373	---NA---
Contig0085801	-7.0218	0.00898578	---NA---
Contig0043093	-7.07562	0.0408322	---NA---
Contig0213121	-7.22147	0.0292389	---NA---
Contig0120298	-7.24174	0.00335278	---NA---
Contig0094280	-7.34981	0.037157	---NA---
Contig0217147	-7.38255	0.0100138	---NA---
Contig0191543	-7.48172	0.0340398	---NA---
Contig0170862	-8.03125	0.0224054	---NA---
Contig0013071	-8.05763	0.000726163	K1C13_ONCMYRecName: Full=Keratin, type I cytoskeletal 13; AltName: Full=Cytokeratin-13; Short=CK-13; AltName: Full=Keratin-13; Short=K13
Contig0154295	-8.22759	0.0144924	---NA---
Contig0061229	-8.31186	0.0102037	---NA---
Contig0224028	-8.51556	0.044445	---NA---
Contig0143152	-9.09667	0.0308664	CO2A1_CHICKRecName: Full=Collagen alpha-1(II) chain; AltName: Full=Alpha-1 type II collagen; Flags: Precursor
Contig0177506	-9.49712	0.0317628	---NA---
Contig0173719	-10.3519	0.00418697	---NA---
Contig0119893	-10.4104	0.0150151	---NA---
Contig0046878	-10.4499	0.00569659	PRVA_CYPCARecName: Full=Parvalbumin alpha; AltName: Full=A1
Contig0152070	-11.3089	0.0231775	K1C17_BOVINRecName: Full=Keratin, type I cytoskeletal 17; AltName: Full=Cytokeratin-17; Short=CK-17; AltName: Full=Keratin-17; Short=K17
Contig0248088	-11.6329	0.0488883	---NA---
Contig0036671	-11.7344	0.0415909	ACT2_XENLARecName: Full=Actin, alpha skeletal muscle 2; AltName: Full=Actin alpha 2; Short=alpha2; Short=alpha2p; Flags: Precursor
Contig0117065	-12.4607	0.00316248	KCRM_CANLFRecName: Full=Creatine kinase M-type; AltName: Full=Creatine kinase M chain; AltName: Full=Creatine phosphokinase M-type; Short=CPK-M; AltName: Full=M-CK
Contig0135330	-12.8803	0.00120622	---NA---
Contig0229571	-12.9296	0.0276794	---NA---
Contig0181881	-13.5998	0.0118286	---NA---
Contig0052033	-13.6833	0.000333271	AT2A1_MAKNIRecName: Full=Sarcoplasmic/endoplasmic reticulum calcium ATPase 1; Short=SERCA1; Short=SR Ca(2+)-ATPase 1; AltName: Full=Calcium pump 1; AltName: Full=Calcium-transporting ATPase sarcoplasmic reticulum type, fast twitch skeletal muscle isoform; AltName: Full=Endoplasmic reticulum class 1/2 Ca(2+) ATPase
Contig0034907	-13.9952	0.00474441	SC4AB_TAKRURecName: Full=Sodium channel protein type 4 subunit alpha B; AltName: Full=Voltage-gated sodium channel subunit alpha Nav1.4b
Contig0007714	-16.1693	0.00386818	---NA---
Contig0042642	-16.7549	0.0276794	---NA---
Contig0171841	-18.4255	0.00894462	TNNT3_COTJARecName: Full=Troponin T, fast skeletal muscle isoforms
Contig0109373	-19.9826	1.64476e-05	ALDOA_SALSARecName: Full=Fructose-bisphosphate aldolase A; AltName: Full=Muscle-type aldolase; AltName: Allergen=Sal s 3.0101
Contig0115739	-21.8448	0.000103053	---NA---
Contig0138331	-25.475	0.0158578	---NA---
Contig0010067	-30.3211	0.00846428	YI31B_YEASTRecName: Full=Transposon Ty3-I Gag-Pol polyprotein; AltName: Full=Gag3-Pol3; AltName: Full=Transposon Ty3-2 TYA-TYB polyprotein; Contains: RecName: Full=Capsid protein; Short=CA; AltName: Full=p24; Contains: RecName: Full=Spacer peptide p3; Contains: RecName: Full=Nucleocapsid protein p11; Short=NC; Contains: RecName: Full=Ty3 protease; Short=PR; AltName: Full=p16; Contains: RecName: F…
Contig0161488	-34.4519	0.000220645	CO2A1_CHICKRecName: Full=Collagen alpha-1(II) chain; AltName: Full=Alpha-1 type II collagen; Flags: Precursor
Contig0017831	-46.9604	0.018951	---NA---
Contig0079277	-47.9406	9.30174e-07	MLRS_RABITRecName: Full=Myosin regulatory light chain 2, skeletal muscle isoform type 2; AltName: Full=DTNB; AltName: Full=Fast skeletal myosin light chain 2; Short=G2; Short=MLC-2
Contig0161739	-883.922	0.01341	---NA---
