# Supplementary material for: RNA-Seq analysis of European sea bass (Dicentrarchus labrax L.) infected with nodavirus reveals powerful modulation of the stress response
Source: Vet Res. 2020 May 12;51:64. doi: 10.1186/s13567-020-00784-y (PMC7218500; doi:10.1186/s13567-020-00784-y)
Supplement: Supplementary file 4 — Additional file 4. Differential expression analysis in the head kidney at 24 and 72 hpi with NNV. [file 13567_2020_784_MOESM4_ESM.xlsx]

## Sheet: HK 24 hpi
Name	Fold change	FDR p-value	Annotation
Contig0111101	7007.72	0.00431891	CP11B_LITCTRecName: Full=Cytochrome P450 11B, mitochondrial; AltName: Full=CYPXIB; AltName: Full=Cytochrome P450C11; AltName: Full=P-450(11 beta,aldo); AltName: Full=Steroid 11-beta-hydroxylase; Flags: Precursor
Contig0013069	1423.2	0	STAR_ONCMYRecName: Full=Steroidogenic acute regulatory protein, mitochondrial; Short=StAR; AltName: Full=START domain-containing protein 1; Short=StARD1; Flags: Precursor
Contig0117304	453.319	1.11862e-07	CP11B_LITCTRecName: Full=Cytochrome P450 11B, mitochondrial; AltName: Full=CYPXIB; AltName: Full=Cytochrome P450C11; AltName: Full=P-450(11 beta,aldo); AltName: Full=Steroid 11-beta-hydroxylase; Flags: Precursor
Contig0222282	433.034	2.61967e-08	---NA---
Contig0185367	407.738	7.71199e-11	---NA---
Contig0266804	391.532	1.62337e-08	---NA---
Contig0013180	349.77	9.84242e-09	CP21A_HUMANRecName: Full=Steroid 21-hydroxylase; AltName: Full=21-OHase; AltName: Full=Cytochrome P-450c21; AltName: Full=Cytochrome P450 21; AltName: Full=Cytochrome P450 XXI; AltName: Full=Cytochrome P450-C21; AltName: Full=Cytochrome P450-C21B
Contig0153138	326.022	4.24916e-07	CP21A_HUMANRecName: Full=Steroid 21-hydroxylase; AltName: Full=21-OHase; AltName: Full=Cytochrome P-450c21; AltName: Full=Cytochrome P450 21; AltName: Full=Cytochrome P450 XXI; AltName: Full=Cytochrome P450-C21; AltName: Full=Cytochrome P450-C21B
Contig0289823	322.412	1.62337e-08	---NA---
Contig0000209	307.931	1.05333e-07	CP17A_ICTPURecName: Full=Steroid 17-alpha-hydroxylase/17,20 lyase; AltName: Full=17-alpha-hydroxyprogesterone aldolase; AltName: Full=CYPXVII; AltName: Full=Cytochrome P450 17A1; AltName: Full=Cytochrome P450-C17; Short=Cytochrome P450c17
Contig0035280	95.579	0.00143709	CP17A_SQUACRecName: Full=Steroid 17-alpha-hydroxylase/17,20 lyase; AltName: Full=17-alpha-hydroxyprogesterone aldolase; AltName: Full=CYPXVII; AltName: Full=Cytochrome P450 17A1; AltName: Full=Cytochrome P450-C17; Short=Cytochrome P450c17
Contig0074593	61.7853	1.62337e-08	E9PRN7_HUMAN 3 beta-hydroxysteroid dehydrogenase/Delta 5-->4-isomerase type 1; AltName: Full=3 beta-hydroxysteroid dehydrogenase/Delta 5-- (HSD3B1)
Contig0005244	42.9988	3.0153e-06	NR5A2_HUMANRecName: Full=Nuclear receptor subfamily 5 group A member 2; AltName: Full=Alpha-1-fetoprotein transcription factor; AltName: Full=B1-binding factor; Short=hB1F; AltName: Full=CYP7A promoter-binding factor; AltName: Full=Hepatocytic transcription factor; AltName: Full=Liver receptor homolog 1; Short=LRH-1
Contig0137697	27.1873	0.0300346	---NA---
Contig0019868	17.9656	0	CML1_BOVINRecName: Full=Chemokine-like receptor 1; Short=CMKLR-1
Contig0027361	5.43069	0.000325484	---NA---
Contig0078124	4.36895	0.0130697	CP11A_ONCMYRecName: Full=Cholesterol side-chain cleavage enzyme, mitochondrial; AltName: Full=CYPXIA1; AltName: Full=Cholesterol desmolase; AltName: Full=Cytochrome P450 11A1; AltName: Full=Cytochrome P450(scc); Flags: Precursor
Contig0079919	3.43494	0.0387253	---NA---
Contig0036364	-5.07448	0.0206216	---NA---
Contig0049446	-5.17837	0.0122474	CAH1_CHIHARecName: Full=Carbonic anhydrase 1; AltName: Full=Carbonate dehydratase I; AltName: Full=Carbonic anhydrase I; Short=CA-I; AltName: Full=Ice-CA
Contig0056798	-8.24605	0.0336281	---NA---
Contig0108011	-12.4521	0.0108282	---NA---
Contig0260342	-15.7953	0.00431891	TOC34_CHLRERecName: Full=Translocase of chloroplast 34 homolog, chloroplastic; Short=Cr-TOC34; Short=TOC34p
Contig0011517	-43.0314	0.00382102	---NA---
Contig0005556	-47.6356	0.00017864	---NA---
Contig0018096	-59.3836	0.000317957	---NA---
Contig0312230	-60.1585	0.00109828	K2C8_DANRERecName: Full=Keratin, type II cytoskeletal 8; AltName: Full=Cytokeratin-8; Short=CK-8; AltName: Full=Keratin-8; Short=K8
Contig0214784	-64.7108	0.0470606	NLRC3_HUMANRecName: Full=NLR family CARD domain-containing protein 3; AltName: Full=CARD15-like protein; AltName: Full=Caterpiller protein 16.2; Short=CLR16.2; AltName: Full=NACHT, LRR and CARD domains-containing protein 3; AltName: Full=Nucleotide-binding oligomerization domain protein 3
Contig0047058	-65.7629	0.034709	---NA---
Contig0129021	-71.7284	0.00141019	K1C13_ONCMYRecName: Full=Keratin, type I cytoskeletal 13; AltName: Full=Cytokeratin-13; Short=CK-13; AltName: Full=Keratin-13; Short=K13
Contig0238318	-88.0254	0.00306161	VGLL4_MOUSERecName: Full=Transcription cofactor vestigial-like protein 4; Short=Vgl-4
Contig0033085	-318.414	0.000705348	---NA---

## Sheet: HK 72 hpi
Name	Fold change	FDR p-value	Annotation
Contig0086737	97.8079	5.39839e-10	---NA---
Contig0328725	32.072	0.0214004	CHIA_HUMANRecName: Full=Acidic mammalian chitinase; Short=AMCase; AltName: Full=Lung-specific protein TSA1902; Flags: Precursor
Contig0016137	22.0059	1.46528e-09	---NA---
Contig0184718	14.0732	0.0268064	---NA---
Contig0031717	12.5102	0.000315527	---NA---
Contig0011302	10.3486	0.0199546	YI31B_YEASTRecName: Full=Transposon Ty3-I Gag-Pol polyprotein; AltName: Full=Gag3-Pol3; AltName: Full=Transposon Ty3-2 TYA-TYB polyprotein; Contains: RecName: Full=Capsid protein; Short=CA; AltName: Full=p24; Contains: RecName: Full=Spacer peptide p3; Contains: RecName: Full=Nucleocapsid protein p11; Short=NC; Contains: RecName: Full=Ty3 protease; Short=PR; AltName: Full=p16; Contains: RecName: F…
Contig0042678	7.55732	0.00061189	---NA---
Contig0095008	7.13215	0.0397155	---NA---
Contig0012454	6.90475	1.12441e-07	---NA---
Contig0044085	6.51082	0.029125	MYPC2_HUMANRecName: Full=Myosin-binding protein C, fast-type; Short=Fast MyBP-C; AltName: Full=C-protein, skeletal muscle fast isoform
Contig0039726	6.19983	0.0135238	---NA---
Contig0036988	5.50047	0.00979756	---NA---
Contig0049644	5.15605	4.70287e-05	---NA---
Contig0109373	5.12421	0.00153138	ALDOA_SALSARecName: Full=Fructose-bisphosphate aldolase A; AltName: Full=Muscle-type aldolase; AltName: Allergen=Sal s 3.0101
Contig0012465	4.94006	1.12441e-07	---NA---
Contig0144820	4.12906	2.50264e-07	---NA---
Contig0183328	3.99895	0.0356387	---NA---
Contig0079919	3.43247	0.0160649	---NA---
Contig0113035	3.39388	4.27799e-06	---NA---
Contig0024295	2.83993	0.0268666	ACHB4_CHICKRecName: Full=Neuronal acetylcholine receptor subunit beta-4; AltName: Full=Neuronal acetylcholine receptor non-alpha-3 chain; Short=N-alpha 3; Flags: Precursor
Contig0044011	2.80657	0.0385708	---NA---
Contig0051104	2.74931	0.0307031	G3P_DANRERecName: Full=Glyceraldehyde-3-phosphate dehydrogenase; Short=GAPDH; AltName: Full=Peptidyl-cysteine S-nitrosylase GAPDH
Contig0060976	2.07741	0.0286111	RFESD_HUMANRecName: Full=Rieske domain-containing protein
Contig0047636	-2.00332	0.0452308	E2AK2_RATRecName: Full=Interferon-induced, double-stranded RNA-activated protein kinase; AltName: Full=Eukaryotic translation initiation factor 2-alpha kinase 2; Short=eIF-2A protein kinase 2; AltName: Full=Interferon-inducible RNA-dependent protein kinase; AltName: Full=Protein kinase RNA-activated; Short=PKR; Short=Protein kinase R; AltName: Full=Tyrosine-protein kinase EIF2AK2
Contig0013095	-2.07056	0.024507	UGGG1_MOUSERecName: Full=UDP-glucose:glycoprotein glucosyltransferase 1; Short=UGT1; AltName: Full=UDP--Glc:glycoprotein glucosyltransferase; AltName: Full=UDP-glucose ceramide glucosyltransferase-like 1; Flags: Precursor
Contig0013789	-2.073	0.0380975	UCHL5_PIGRecName: Full=Ubiquitin carboxyl-terminal hydrolase isozyme L5; Short=UCH-L5; AltName: Full=Ubiquitin thioesterase L5
Contig0031737	-2.11084	0.0286111	S61A1_DANRERecName: Full=Protein transport protein Sec61 subunit alpha-like 1
Contig0054105	-2.12448	0.00775852	CPSM_LITCTRecName: Full=Carbamoyl-phosphate synthase
Contig0009263	-2.13095	0.0390422	MYDGF_MOUSERecName: Full=Myeloid-derived growth factor; Short=MYDGF; AltName: Full=Interleukin-25; Short=IL-25; AltName: Full=Stromal cell-derived growth factor SF20; Flags: Precursor
Contig0002313	-2.13132	0.0119404	CALX_CANFARecName: Full=Calnexin; AltName: Full=pp90; Flags: Precursor
Contig0005209	-2.14252	0.00382974	IDHC_MICOHRecName: Full=Isocitrate dehydrogenase
Contig0001714	-2.17874	0.0268064	PYC_HUMANRecName: Full=Pyruvate carboxylase, mitochondrial; AltName: Full=Pyruvic carboxylase; Short=PCB; Flags: Precursor
Contig0034604	-2.26181	0.0133238	ERO1A_DANRERecName: Full=ERO1-like protein alpha; Short=ERO1-L; Short=ERO1-L-alpha; AltName: Full=Endoplasmic reticulum oxidoreductase alpha; AltName: Full=Endoplasmic reticulum oxidoreductin-1-like protein; AltName: Full=Oxidoreductin-1-L-alpha; Flags: Precursor
Contig0012141	-2.26263	0.026308	HYOU1_DANRERecName: Full=Hypoxia up-regulated protein 1; Flags: Precursor
Contig0014636	-2.2846	0.029125	ERD22_DANRERecName: Full=ER lumen protein-retaining receptor 2; AltName: Full=KDEL endoplasmic reticulum protein retention receptor 2; Short=KDEL receptor 2
Contig0000228	-2.28555	0.0102141	ALAT2_HUMANRecName: Full=Alanine aminotransferase 2; Short=ALT2; AltName: Full=Glutamate pyruvate transaminase 2; Short=GPT 2; AltName: Full=Glutamic--alanine transaminase 2; AltName: Full=Glutamic--pyruvic transaminase 2
Contig0014007	-2.29102	0.0360338	UPP1_HUMANRecName: Full=Uridine phosphorylase 1; Short=UPase 1; Short=UrdPase 1
Contig0059254	-2.30587	0.0181992	IMA1_MOUSERecName: Full=Importin subunit alpha-1; AltName: Full=Importin alpha P1; AltName: Full=Karyopherin subunit alpha-2; AltName: Full=Pendulin; AltName: Full=Pore targeting complex 58 kDa subunit; Short=PTAC58; AltName: Full=RAG cohort protein 1; AltName: Full=SRP1-alpha
Contig0055756	-2.31206	0.0133238	LDHBA_DANRERecName: Full=L-lactate dehydrogenase B-A chain; Short=LDH-B-A
Contig0041592	-2.31342	0.00141147	GRN_HUMANRecName: Full=Granulins; AltName: Full=Proepithelin; Short=PEPI; Contains: RecName: Full=Acrogranin; AltName: Full=Glycoprotein of 88 Kda; Short=GP88; Short=Glycoprotein 88; AltName: Full=Progranulin; Contains: RecName: Full=Paragranulin; Contains: RecName: Full=Granulin-1; AltName: Full=Granulin G; Contains: RecName: Full=Granulin-2; AltName: Full=Granulin F; Contains: RecName: Full=Gra…
Contig0004302	-2.3142	0.00141147	PGAM1_CHICKRecName: Full=Phosphoglycerate mutase 1; AltName: Full=BPG-dependent PGAM 1
Contig0007055	-2.31511	0.0154698	DPP3_HUMANRecName: Full=Dipeptidyl peptidase 3; AltName: Full=Dipeptidyl aminopeptidase III; AltName: Full=Dipeptidyl arylamidase III; AltName: Full=Dipeptidyl peptidase III; Short=DPP III; AltName: Full=Enkephalinase B
Contig0002688	-2.32904	0.0236768	DJB11_HUMANRecName: Full=DnaJ homolog subfamily B member 11; AltName: Full=APOBEC1-binding protein 2; Short=ABBP-2; AltName: Full=DnaJ protein homolog 9; AltName: Full=ER-associated DNAJ; AltName: Full=ER-associated Hsp40 co-chaperone; AltName: Full=Endoplasmic reticulum DNA J domain-containing protein 3; Short=ER-resident protein ERdj3; Short=ERdj3; Short=ERj3p; AltName: Full=HEDJ; AltName: Full…
Contig0003550	-2.35732	0.026308	ILF2_DANRERecName: Full=Interleukin enhancer-binding factor 2 homolog
Contig0066260	-2.35733	0.00736466	AS1BB_DANRERecName: Full=Histone chaperone asf1b-B; AltName: Full=Anti-silencing function protein 1 homolog Bb
Contig0007508	-2.39972	4.02333e-05	LDHA_GILMIRecName: Full=L-lactate dehydrogenase A chain; Short=LDH-A
Contig0110245	-2.4452	0.0286111	RGAP1_HUMANRecName: Full=Rac GTPase-activating protein 1; AltName: Full=Male germ cell RacGap; Short=MgcRacGAP; AltName: Full=Protein CYK4 homolog; Short=CYK4; Short=HsCYK-4
Contig0012491	-2.46548	0.0286111	PDIA4_HUMANRecName: Full=Protein disulfide-isomerase A4; AltName: Full=Endoplasmic reticulum resident protein 70; Short=ER protein 70; Short=ERp70; AltName: Full=Endoplasmic reticulum resident protein 72; Short=ER protein 72; Short=ERp-72; Short=ERp72; Flags: Precursor
Contig0123810	-2.49031	0.00121784	NUMA1_HUMANRecName: Full=Nuclear mitotic apparatus protein 1; AltName: Full=Nuclear matrix protein-22; Short=NMP-22; AltName: Full=Nuclear mitotic apparatus protein; Short=NuMA protein; AltName: Full=SP-H antigen
Contig0177093	-2.57176	0.0133238	---NA---
Contig0022595	-2.61991	0.0214045	SPEE_MOUSERecName: Full=Spermidine synthase; Short=SPDSY; AltName: Full=Putrescine aminopropyltransferase
Contig0022851	-2.62798	0.000878308	PDIA6_MOUSERecName: Full=Protein disulfide-isomerase A6; AltName: Full=Thioredoxin domain-containing protein 7; Flags: Precursor
Contig0108180	-2.6463	0.0436873	---NA---
Contig0014157	-2.68908	0.00141147	INO1A_XENLARecName: Full=Inositol-3-phosphate synthase 1-A; Short=IPS 1-A; AltName: Full=Myo-inositol 1-phosphate synthase A; Short=MI-1-P synthase A; Short=MIP synthase A
Contig0001553	-2.70585	0.000260104	BIP_CHICKRecName: Full=Endoplasmic reticulum chaperone BiP; AltName: Full=78 kDa glucose-regulated protein; Short=GRP-78; AltName: Full=Binding-immunoglobulin protein; Short=BiP; AltName: Full=Heat shock protein 70 family protein 5; Short=HSP70 family protein 5; AltName: Full=Heat shock protein family A member 5; AltName: Full=Immunoglobulin heavy chain-binding protein; Flags: Precursor
Contig0004266	-2.75443	0.00122467	SDF2L_BOVINRecName: Full=Stromal cell-derived factor 2-like protein 1; Short=SDF2-like protein 1; Flags: Precursor
Contig0024467	-2.75901	0.000260104	CALR_RABITRecName: Full=Calreticulin; AltName: Full=CRP55; AltName: Full=Calregulin; AltName: Full=Endoplasmic reticulum resident protein 60; Short=ERp60; AltName: Full=HACBP; Flags: Precursor
Contig0170874	-2.87642	0.0307031	QORX_HUMANRecName: Full=Quinone oxidoreductase PIG3; AltName: Full=Tumor protein p53-inducible protein 3; AltName: Full=p53-induced gene 3 protein
Contig0027966	-3.03847	0.0278952	ASSY_DANRERecName: Full=Argininosuccinate synthase; AltName: Full=Citrulline--aspartate ligase
Contig0018569	-3.05172	2.50264e-07	FINC_BOVINRecName: Full=Fibronectin; Short=FN; Contains: RecName: Full=Anastellin; Flags: Precursor
Contig0025377	-3.06097	0.0449998	UCHL3_BOVINRecName: Full=Ubiquitin carboxyl-terminal hydrolase isozyme L3; Short=UCH-L3; AltName: Full=Ubiquitin thioesterase L3
Contig0007554	-3.20189	0.000530214	LX12B_HUMANRecName: Full=Arachidonate 12-lipoxygenase, 12R-type; Short=12R-LOX; Short=12R-lipoxygenase; AltName: Full=Epidermis-type lipoxygenase 12
Contig0177106	-3.43108	0.000296119	GHC1_HUMANRecName: Full=Mitochondrial glutamate carrier 1; Short=GC-1; AltName: Full=Glutamate/H(+) symporter 1; AltName: Full=Solute carrier family 25 member 22
Contig0008979	-3.73863	2.05325e-07	CALR_RABITRecName: Full=Calreticulin; AltName: Full=CRP55; AltName: Full=Calregulin; AltName: Full=Endoplasmic reticulum resident protein 60; Short=ERp60; AltName: Full=HACBP; Flags: Precursor
Contig0047729	-4.0588	0.0208939	---NA---
Contig0193996	-4.16	0.0360338	F111A_HUMANRecName: Full=Protein FAM111A
Contig0000614	-4.41938	3.99528e-06	CALR_RABITRecName: Full=Calreticulin; AltName: Full=CRP55; AltName: Full=Calregulin; AltName: Full=Endoplasmic reticulum resident protein 60; Short=ERp60; AltName: Full=HACBP; Flags: Precursor
Contig0026924	-5.02769	1.13647e-06	SERA_BOVINRecName: Full=D-3-phosphoglycerate dehydrogenase; Short=3-PGDH; AltName: Full=2-oxoglutarate reductase; AltName: Full=Malate dehydrogenase
Contig0028984	-6.07627	0.0304333	CP51A_MACFARecName: Full=Lanosterol 14-alpha demethylase; Short=LDM; AltName: Full=CYPLI; AltName: Full=Cytochrome P450 51A1; AltName: Full=Cytochrome P450-14DM; Short=Cytochrome P45014DM; AltName: Full=Cytochrome P450LI; AltName: Full=Sterol 14-alpha demethylase
Contig0004134	-6.23745	0.0133238	SERC_MOUSERecName: Full=Phosphoserine aminotransferase; Short=PSAT; AltName: Full=Endometrial progesterone-induced protein; Short=EPIP; AltName: Full=Phosphohydroxythreonine aminotransferase
Contig0181881	-15.7044	0.0444994	---NA---
Contig0193398	-32.5978	0.0360338	EF1G_CARAURecName: Full=Elongation factor 1-gamma; Short=EF-1-gamma; AltName: Full=eEF-1B gamma
Contig0031041	-39.474	0.0104821	CNTP5_CHICKRecName: Full=Contactin-associated protein-like 5; AltName: Full=Cell recognition molecule Caspr5; Flags: Precursor
Contig0019404	-45.884	5.39839e-10	---NA---
Contig0161739	-63.5998	0.000260104	---NA---
Contig0328474	-98.9214	0.000240864	---NA---
